# Supplementary material for: ﻿Key to the North American tribes and genera of herb, rose, bramble, and inquiline gall wasps (Hymenoptera, Cynipoidea, Cynipidaesensu lato)
Source: Zookeys. 2024 Mar 25;1196:177–207. doi: 10.3897/zookeys.1196.118460 (PMC10985401; doi:10.3897/zookeys.1196.118460)
Supplement: XML Treatment for Aulacideini [file zookeys.1196.118460-treatment1.xml]

<!DOCTYPE tp:taxon-treatment
  PUBLIC "-//TaxonX//DTD Taxonomic Treatment Publishing DTD v0 20100105//EN" "tax-treatment-NSO.dtd">
<tp:taxon-treatment xmlns:tp="http://www.plazi.org/taxpub"><tp:treatment-meta><kwd-group><label>Taxon classification</label><kwd>
                <named-content content-type="kingdom">Animalia</named-content>
              </kwd><kwd>
                <named-content content-type="order">Hymenoptera</named-content>
              </kwd><kwd>
                <named-content content-type="family">Cynipidae</named-content>
              </kwd></kwd-group><mixed-citation publication-type="journal"><person-group><name><surname>Nastasi</surname><given-names>Louis F.</given-names></name><name><surname>Buffington</surname><given-names>Matthew L.</given-names></name><name><surname>Davis</surname><given-names>Charles K.</given-names></name><name><surname>Deans</surname><given-names>Andrew R.</given-names></name></person-group><article-title>﻿Key to the North American tribes and genera of herb, rose, bramble, and inquiline gall wasps (<tp:taxon-name><tp:taxon-name-part taxon-name-part-type="order">Hymenoptera</tp:taxon-name-part></tp:taxon-name>, <tp:taxon-name><tp:taxon-name-part taxon-name-part-type="superfamily">Cynipoidea</tp:taxon-name-part></tp:taxon-name>, <tp:taxon-name><tp:taxon-name-part taxon-name-part-type="family">Cynipidae</tp:taxon-name-part></tp:taxon-name><italic>sensu lato</italic>)</article-title><source>Zookeys</source><day>25</day><month>03</month><year>2024</year><volume>1196</volume><fpage>177</fpage><lpage>207</lpage><pub-id pub-id-type="doi">10.3897/zookeys.1196.118460</pub-id></mixed-citation></tp:treatment-meta><tp:nomenclature><label>﻿</label><tp:taxon-name>
              <object-id xmlns:xlink="http://www.w3.org/1999/xlink" content-type="arpha" xlink:type="simple">981653C3-7B17-5876-95D9-8081EAF7484C</object-id>
              <tp:taxon-name-part taxon-name-part-type="tribe">Aulacideini</tp:taxon-name-part>
            </tp:taxon-name><xref ref-type="fig" rid="F14">Figs 62–67</xref><xref ref-type="fig" rid="F21">, 87–89</xref></tp:nomenclature><tp:treatment-sec sec-type="diagnosis" id="SECID0E41BG"><title>Diagnosis.</title><p>Pronotum tall and broad dorsomedially. Pronotal submedial pits distinct and well-impressed. Pronotal plate present, usually only distinct in anterior half of pronotum. Mesopleuron sculpture striate, reticulate, or striate-reticulate. Mesoscutellar foveae distinct. Fore wing with marginal cell entirely open or entirely closed, never partially open. Wings always hyaline, never tinted or with darkened areas. Metatarsal claws without basal lobe. Metasomal tergites 2 and 3 free and articulate, never with a syntergite.</p><fig id="F14" position="float" orientation="portrait"><object-id xmlns:xlink="http://www.w3.org/1999/xlink" content-type="doi" xlink:type="simple">10.3897/zookeys.1196.118460.figures62-67</object-id><object-id xmlns:xlink="http://www.w3.org/1999/xlink" content-type="arpha" xlink:type="simple">B34649A8-7858-5895-A2F8-A1700C86E89F</object-id><label>Figures 62–67.</label><caption><p><bold>62</bold><italic><tp:taxon-name><tp:taxon-name-part taxon-name-part-type="genus" reg="Antistrophus">Antistrophus</tp:taxon-name-part><tp:taxon-name-part taxon-name-part-type="species" reg="pisum">pisum</tp:taxon-name-part></tp:taxon-name></italic>, lateral view (PSUC_FEM 000247286) <bold>63</bold><italic><tp:taxon-name><tp:taxon-name-part taxon-name-part-type="genus" reg="Antistrophus">Antistrophus</tp:taxon-name-part><tp:taxon-name-part taxon-name-part-type="species" reg="meganae">meganae</tp:taxon-name-part></tp:taxon-name></italic>, lateral view (PSUC_FEM 000248165) <bold>64</bold><italic><tp:taxon-name><tp:taxon-name-part taxon-name-part-type="genus" reg="Antistrophus">Antistrophus</tp:taxon-name-part><tp:taxon-name-part taxon-name-part-type="species" reg="silphii">silphii</tp:taxon-name-part></tp:taxon-name></italic>, lateral view (CYNANT0048) <bold>65</bold><italic><tp:taxon-name><tp:taxon-name-part taxon-name-part-type="genus" reg="Liposthenes">Liposthenes</tp:taxon-name-part><tp:taxon-name-part taxon-name-part-type="species" reg="glechomae">glechomae</tp:taxon-name-part></tp:taxon-name></italic>, lateral view (PSUC_FEM 000248152) <bold>66</bold><italic><tp:taxon-name><tp:taxon-name-part taxon-name-part-type="genus" reg="Aulacidea">Aulacidea</tp:taxon-name-part></tp:taxon-name></italic> sp., lateral view (PSUC_FEM 000247286) <bold>67</bold><italic><tp:taxon-name><tp:taxon-name-part taxon-name-part-type="genus" reg="Aulacidea">Aulacidea</tp:taxon-name-part><tp:taxon-name-part taxon-name-part-type="species" reg="hieracii">hieracii</tp:taxon-name-part></tp:taxon-name></italic>, lateral view (PSUC_FEM 000253105).</p></caption><graphic xmlns:xlink="http://www.w3.org/1999/xlink" xlink:href="zookeys-1196-177_article-118460__-g014.jpg" position="float" orientation="portrait" xlink:type="simple" id="oo_1009577.jpg"><uri content-type="original_file" xlink:type="simple">https://binary.pensoft.net/fig/1009577</uri></graphic></fig></tp:treatment-sec><tp:treatment-sec sec-type="notes" id="SECID0EZ4BG"><title>Note.</title><p>The tribe <tp:taxon-name><tp:taxon-name-part taxon-name-part-type="tribe">Aulacideini</tp:taxon-name-part></tp:taxon-name> is represented by approximately 90 species in ten genera worldwide (<xref ref-type="bibr" rid="B16">Nieves-Aldrey 2022</xref>), three of which are known from North America (<xref ref-type="bibr" rid="B15">Nastasi and Deans 2021</xref>): <italic><tp:taxon-name><tp:taxon-name-part taxon-name-part-type="genus" reg="Antistrophus">Antistrophus</tp:taxon-name-part></tp:taxon-name></italic> Walsh, 1869, <italic><tp:taxon-name><tp:taxon-name-part taxon-name-part-type="genus" reg="Aulacidea">Aulacidea</tp:taxon-name-part></tp:taxon-name></italic> Ashmead, 1897, and <italic><tp:taxon-name><tp:taxon-name-part taxon-name-part-type="genus" reg="Liposthenes">Liposthenes</tp:taxon-name-part></tp:taxon-name></italic> Förster, 1869. Monophyly of the tribe is rather well-established (e.g., <xref ref-type="bibr" rid="B23">Ronquist et al. 2015</xref>; <xref ref-type="bibr" rid="B2">Blaimer et al. 2020</xref>), but the generic taxonomy is somewhat unsettled (<xref ref-type="bibr" rid="B16">Nieves-Aldrey 2022</xref>), and many North American species await description (Nastasi, pers. comm.). The number of introduced described species established in North America is uncertain (see the treatment of <italic><tp:taxon-name><tp:taxon-name-part taxon-name-part-type="genus" reg="Aulacidea">Aulacidea</tp:taxon-name-part></tp:taxon-name></italic> Ashmead below), but <xref ref-type="bibr" rid="B15">Nastasi and Deans (2021)</xref> reported 21 described species.</p><p>Globally, members of this tribe induce galls on five plant families (<xref ref-type="bibr" rid="B1">Azmaz and Katılmış 2020</xref>; <xref ref-type="bibr" rid="B4">Buffington et al. 2020</xref>; <xref ref-type="bibr" rid="B16">Nieves-Aldrey 2022</xref>), but the described North American taxa are restricted to host plants in the <tp:taxon-name><tp:taxon-name-part taxon-name-part-type="family">Asteraceae</tp:taxon-name-part></tp:taxon-name> (tribes <tp:taxon-name><tp:taxon-name-part taxon-name-part-type="tribe">Astereae</tp:taxon-name-part></tp:taxon-name>, <tp:taxon-name><tp:taxon-name-part taxon-name-part-type="tribe">Chichorieae</tp:taxon-name-part></tp:taxon-name>, and Heliantheae) and <tp:taxon-name><tp:taxon-name-part taxon-name-part-type="family">Lamiaceae</tp:taxon-name-part></tp:taxon-name> (<italic><tp:taxon-name><tp:taxon-name-part taxon-name-part-type="genus" reg="Glechoma">Glechoma</tp:taxon-name-part><tp:taxon-name-part taxon-name-part-type="species" reg="hederacea">hederacea</tp:taxon-name-part></tp:taxon-name></italic> L.) (<xref ref-type="bibr" rid="B15">Nastasi and Deans 2021</xref>). Galls induced by wasps of this tribe (Figs <xref ref-type="fig" rid="F21">87–89</xref>) are most likely to yield adults when collected after host plants have senesced; adult wasps emerge in mid spring through late summer depending on the gall wasp species and collecting locality (Nastasi et al., in lit.). Many species induce cryptic galls that produce no externally discernable modification to the plant tissue; this phenomenon suggests that aulacideine herb gall wasps inducing cryptic galls are probably more diverse than currently known and have evaded detection due to their hidden galls.</p></tp:treatment-sec><tp:treatment-sec><!--Section generated to contain objects referenced in tp:taxon-treatment.--><fig id="F21" position="float" orientation="portrait"><object-id xmlns:xlink="http://www.w3.org/1999/xlink" content-type="doi" xlink:type="simple">10.3897/zookeys.1196.118460.figures87-95</object-id><object-id xmlns:xlink="http://www.w3.org/1999/xlink" content-type="arpha" xlink:type="simple">64DB378D-AB60-5095-AF3B-EF0F1FD2DD54</object-id><label>Figures 87–95.</label><caption><p><bold>87</bold> galls of <italic><tp:taxon-name><tp:taxon-name-part taxon-name-part-type="genus" reg="Antistrophus">Antistrophus</tp:taxon-name-part><tp:taxon-name-part taxon-name-part-type="species" reg="pisum">pisum</tp:taxon-name-part></tp:taxon-name></italic> on stem of <italic><tp:taxon-name><tp:taxon-name-part taxon-name-part-type="genus" reg="Lygodesmia">Lygodesmia</tp:taxon-name-part><tp:taxon-name-part taxon-name-part-type="species" reg="juncea">juncea</tp:taxon-name-part></tp:taxon-name></italic> (<tp:taxon-name><tp:taxon-name-part taxon-name-part-type="family">Asteraceae</tp:taxon-name-part></tp:taxon-name>: <tp:taxon-name><tp:taxon-name-part taxon-name-part-type="tribe">Cichorieae</tp:taxon-name-part></tp:taxon-name>), photographed by Chris Friesen (<ext-link xmlns:xlink="http://www.w3.org/1999/xlink" xlink:href="https://www.inaturalist.org/observations/95588437" ext-link-type="uri" xlink:type="simple">https://www.inaturalist.org/observations/95588437</ext-link>) <bold>88</bold> galls of <italic><tp:taxon-name><tp:taxon-name-part taxon-name-part-type="genus" reg="Antistrophus">Antistrophus</tp:taxon-name-part><tp:taxon-name-part taxon-name-part-type="species" reg="rufus">rufus</tp:taxon-name-part></tp:taxon-name></italic> in dissected stem of <italic><tp:taxon-name><tp:taxon-name-part taxon-name-part-type="genus" reg="Silphium">Silphium</tp:taxon-name-part><tp:taxon-name-part taxon-name-part-type="species" reg="laciniatum">laciniatum</tp:taxon-name-part></tp:taxon-name></italic> (<tp:taxon-name><tp:taxon-name-part taxon-name-part-type="family">Asteraceae</tp:taxon-name-part></tp:taxon-name>: Heliantheae), photographed by Andy Deans (<ext-link xmlns:xlink="http://www.w3.org/1999/xlink" xlink:href="https://www.inaturalist.org/observations/64708490" ext-link-type="uri" xlink:type="simple">https://www.inaturalist.org/observations/64708490</ext-link>) <bold>89</bold> gall of <italic><tp:taxon-name><tp:taxon-name-part taxon-name-part-type="genus" reg="Antistrophus">Antistrophus</tp:taxon-name-part><tp:taxon-name-part taxon-name-part-type="species" reg="silphii">silphii</tp:taxon-name-part></tp:taxon-name></italic> on apical stem of <italic><tp:taxon-name><tp:taxon-name-part taxon-name-part-type="genus" reg="Silphium">Silphium</tp:taxon-name-part><tp:taxon-name-part taxon-name-part-type="species" reg="integrifolium">integrifolium</tp:taxon-name-part></tp:taxon-name></italic> (<tp:taxon-name><tp:taxon-name-part taxon-name-part-type="family">Asteraceae</tp:taxon-name-part></tp:taxon-name>: Heliantheae), photographed by Andy Deans (<ext-link xmlns:xlink="http://www.w3.org/1999/xlink" xlink:href="https://www.inaturalist.org/observations/64708191" ext-link-type="uri" xlink:type="simple">https://www.inaturalist.org/observations/64708191</ext-link>) <bold>90</bold> galls of <italic><tp:taxon-name><tp:taxon-name-part taxon-name-part-type="genus" reg="Diplolepis">Diplolepis</tp:taxon-name-part><tp:taxon-name-part taxon-name-part-type="species" reg="polita">polita</tp:taxon-name-part></tp:taxon-name></italic> on leaves of <italic><tp:taxon-name><tp:taxon-name-part taxon-name-part-type="genus" reg="Rosa">Rosa</tp:taxon-name-part></tp:taxon-name></italic> sp. (<tp:taxon-name><tp:taxon-name-part taxon-name-part-type="family">Rosaceae</tp:taxon-name-part></tp:taxon-name>: Roseae), photographed by Garth Harwood (<ext-link xmlns:xlink="http://www.w3.org/1999/xlink" xlink:href="https://www.inaturalist.org/observations/165442438" ext-link-type="uri" xlink:type="simple">https://www.inaturalist.org/observations/165442438</ext-link>) <bold>91</bold> gall of <italic><tp:taxon-name><tp:taxon-name-part taxon-name-part-type="genus" reg="Diplolepis">Diplolepis</tp:taxon-name-part><tp:taxon-name-part taxon-name-part-type="species" reg="californica">californica</tp:taxon-name-part></tp:taxon-name></italic> on <italic><tp:taxon-name><tp:taxon-name-part taxon-name-part-type="genus" reg="Rosa">Rosa</tp:taxon-name-part></tp:taxon-name></italic> sp. (<tp:taxon-name><tp:taxon-name-part taxon-name-part-type="family">Rosaceae</tp:taxon-name-part></tp:taxon-name>: Roseae), photographed by Mary K. Hanson (<ext-link xmlns:xlink="http://www.w3.org/1999/xlink" xlink:href="https://www.inaturalist.org/observations/115655737" ext-link-type="uri" xlink:type="simple">https://www.inaturalist.org/observations/115655737</ext-link>) <bold>92</bold> gall of <italic><tp:taxon-name><tp:taxon-name-part taxon-name-part-type="genus" reg="Diastrophus">Diastrophus</tp:taxon-name-part><tp:taxon-name-part taxon-name-part-type="species" reg="potentillae">potentillae</tp:taxon-name-part></tp:taxon-name></italic> on <italic><tp:taxon-name><tp:taxon-name-part taxon-name-part-type="genus" reg="Potentilla">Potentilla</tp:taxon-name-part><tp:taxon-name-part taxon-name-part-type="species" reg="simplex">simplex</tp:taxon-name-part></tp:taxon-name></italic> (<tp:taxon-name><tp:taxon-name-part taxon-name-part-type="family">Rosaceae</tp:taxon-name-part></tp:taxon-name>: Potentilleae), photographed by Tom Murray (<ext-link xmlns:xlink="http://www.w3.org/1999/xlink" xlink:href="https://www.inaturalist.org/observations/134669544" ext-link-type="uri" xlink:type="simple">https://www.inaturalist.org/observations/134669544</ext-link>) <bold>93</bold> gall of <italic><tp:taxon-name><tp:taxon-name-part taxon-name-part-type="genus" reg="Diastrophus">Diastrophus</tp:taxon-name-part><tp:taxon-name-part taxon-name-part-type="species" reg="nebulosus">nebulosus</tp:taxon-name-part></tp:taxon-name></italic> on stem of <italic><tp:taxon-name><tp:taxon-name-part taxon-name-part-type="genus" reg="Rubus">Rubus</tp:taxon-name-part></tp:taxon-name></italic> sp. (<tp:taxon-name><tp:taxon-name-part taxon-name-part-type="family">Rosaceae</tp:taxon-name-part></tp:taxon-name>: Rubeae), photographed by Pam Curtin (<ext-link xmlns:xlink="http://www.w3.org/1999/xlink" xlink:href="https://www.inaturalist.org/observations/174007397" ext-link-type="uri" xlink:type="simple">https://www.inaturalist.org/observations/174007397</ext-link>) <bold>94</bold> galls of <italic><tp:taxon-name><tp:taxon-name-part taxon-name-part-type="genus" reg="Diastrophus">Diastrophus</tp:taxon-name-part><tp:taxon-name-part taxon-name-part-type="species" reg="kincaidii">kincaidii</tp:taxon-name-part></tp:taxon-name></italic> on stems of <italic><tp:taxon-name><tp:taxon-name-part taxon-name-part-type="genus" reg="Rubus">Rubus</tp:taxon-name-part><tp:taxon-name-part taxon-name-part-type="species" reg="parviflorus">parviflorus</tp:taxon-name-part></tp:taxon-name></italic> (<tp:taxon-name><tp:taxon-name-part taxon-name-part-type="family">Rosaceae</tp:taxon-name-part></tp:taxon-name>: Rubeae), photographed by Adam Heikkila (<ext-link xmlns:xlink="http://www.w3.org/1999/xlink" xlink:href="https://www.inaturalist.org/observations/173314109" ext-link-type="uri" xlink:type="simple">https://www.inaturalist.org/observations/173314109</ext-link>) <bold>95</bold> galls of <italic><tp:taxon-name><tp:taxon-name-part taxon-name-part-type="genus" reg="Phanacis">Phanacis</tp:taxon-name-part><tp:taxon-name-part taxon-name-part-type="species" reg="taraxaci">taraxaci</tp:taxon-name-part></tp:taxon-name></italic> on petiole of <italic><tp:taxon-name><tp:taxon-name-part taxon-name-part-type="genus" reg="Taraxacum">Taraxacum</tp:taxon-name-part><tp:taxon-name-part taxon-name-part-type="species" reg="officinale">officinale</tp:taxon-name-part></tp:taxon-name></italic> (<tp:taxon-name><tp:taxon-name-part taxon-name-part-type="family">Asteraceae</tp:taxon-name-part></tp:taxon-name>: <tp:taxon-name><tp:taxon-name-part taxon-name-part-type="tribe">Cichorieae</tp:taxon-name-part></tp:taxon-name>), photographed by Nathan Earley (<ext-link xmlns:xlink="http://www.w3.org/1999/xlink" xlink:href="https://www.inaturalist.org/observations/174118397" ext-link-type="uri" xlink:type="simple">https://www.inaturalist.org/observations/174118397</ext-link>).</p></caption><graphic xmlns:xlink="http://www.w3.org/1999/xlink" xlink:href="zookeys-1196-177_article-118460__-g021.jpg" position="float" orientation="portrait" xlink:type="simple" id="oo_1009584.jpg"><uri content-type="original_file" xlink:type="simple">https://binary.pensoft.net/fig/1009584</uri></graphic></fig></tp:treatment-sec><ref-list><ref id="B16"><mixed-citation xmlns:xlink="http://www.w3.org/1999/xlink" xlink:type="simple"><person-group><name name-style="western"><surname>Nieves-Aldrey</surname><given-names>JL</given-names></name></person-group> (<year>2022</year>) <article-title>Description of <italic><tp:taxon-name><tp:taxon-name-part taxon-name-part-type="genus">Fumariphilus</tp:taxon-name-part></tp:taxon-name></italic> Nieves-Aldrey, gen. nov., a new genus of herb gall wasps, with a key to genera of the tribe <tp:taxon-name><tp:taxon-name-part taxon-name-part-type="tribe">Aulacideini</tp:taxon-name-part></tp:taxon-name> (<tp:taxon-name><tp:taxon-name-part taxon-name-part-type="order">Hymenoptera</tp:taxon-name-part></tp:taxon-name>: <tp:taxon-name><tp:taxon-name-part taxon-name-part-type="family">Cynipidae</tp:taxon-name-part></tp:taxon-name>).</article-title><source>Zootaxa</source><volume>5155</volume>(<issue>3</issue>): <fpage>393</fpage>–<lpage>413</lpage>. <ext-link xlink:href="10.11646/zootaxa.5155.3.5" ext-link-type="doi" xlink:type="simple">https://doi.org/10.11646/zootaxa.5155.3.5</ext-link></mixed-citation></ref><ref id="B15"><mixed-citation xmlns:xlink="http://www.w3.org/1999/xlink" xlink:type="simple"><person-group><name name-style="western"><surname>Nastasi</surname><given-names>LF</given-names></name><name name-style="western"><surname>Deans</surname><given-names>AR</given-names></name></person-group> (<year>2021</year>) Catalogue of rose gall, herb gall, and inquiline gall wasps (<tp:taxon-name><tp:taxon-name-part taxon-name-part-type="order">Hymenoptera</tp:taxon-name-part></tp:taxon-name>: <tp:taxon-name><tp:taxon-name-part taxon-name-part-type="family">Cynipidae</tp:taxon-name-part></tp:taxon-name>) of the United States, Canada and Mexico. Biodiversity Data Journal 9: e68558. <ext-link xlink:href="10.3897/BDJ.9.e68558" ext-link-type="doi" xlink:type="simple">https://doi.org/10.3897/BDJ.9.e68558</ext-link></mixed-citation></ref><ref id="B23"><mixed-citation xmlns:xlink="http://www.w3.org/1999/xlink" xlink:type="simple"><person-group><name name-style="western"><surname>Ronquist</surname><given-names>F</given-names></name><name name-style="western"><surname>Nieves-Aldrey</surname><given-names>JL</given-names></name><name name-style="western"><surname>Buffington</surname><given-names>ML</given-names></name><name name-style="western"><surname>Liu</surname><given-names>Z</given-names></name><name name-style="western"><surname>Liljeblad</surname><given-names>J</given-names></name><name name-style="western"><surname>Nylander</surname><given-names>JA</given-names></name></person-group> (<year>2015</year>) Phylogeny, evolution and classification of gall wasps: The plot thickens. PLoS ONE 10(5): e0123301. <ext-link xlink:href="10.1371/journal.pone.0123301" ext-link-type="doi" xlink:type="simple">https://doi.org/10.1371/journal.pone.0123301</ext-link></mixed-citation></ref><ref id="B2"><mixed-citation xmlns:xlink="http://www.w3.org/1999/xlink" xlink:type="simple"><person-group><name name-style="western"><surname>Blaimer</surname><given-names>BB</given-names></name><name name-style="western"><surname>Gotzek</surname><given-names>D</given-names></name><name name-style="western"><surname>Brady</surname><given-names>SG</given-names></name><name name-style="western"><surname>Buffington</surname><given-names>ML</given-names></name></person-group> (<year>2020</year>) <article-title>Comprehensive phylogenomic analyses re-write the evolution of parasitism within cynipoid wasps.</article-title><source>BMC Evolutionary Biology</source><volume>20</volume>(<issue>1</issue>): <fpage>155</fpage>. <ext-link xlink:href="10.1186/s12862-020-01716-2" ext-link-type="doi" xlink:type="simple">https://doi.org/10.1186/s12862-020-01716-2</ext-link></mixed-citation></ref><ref id="B1"><mixed-citation xmlns:xlink="http://www.w3.org/1999/xlink" xlink:type="simple"><person-group><name name-style="western"><surname>Azmaz</surname><given-names>M</given-names></name><name name-style="western"><surname>Katılmış</surname><given-names>Y</given-names></name></person-group> (<year>2020</year>) <article-title>A new species of herb gall wasp (<tp:taxon-name><tp:taxon-name-part taxon-name-part-type="family">Cynipidae</tp:taxon-name-part></tp:taxon-name>, <tp:taxon-name><tp:taxon-name-part taxon-name-part-type="tribe">Aulacideini</tp:taxon-name-part></tp:taxon-name>, <italic><tp:taxon-name><tp:taxon-name-part taxon-name-part-type="genus">Aulacidea</tp:taxon-name-part></tp:taxon-name></italic>) from Turkey.</article-title><source>Zootaxa</source><volume>4747</volume>(<issue>2</issue>): <fpage>378</fpage>–<lpage>390</lpage>. <ext-link xlink:href="10.11646/zootaxa.4747.2.9" ext-link-type="doi" xlink:type="simple">https://doi.org/10.11646/zootaxa.4747.2.9</ext-link></mixed-citation></ref><ref id="B4"><mixed-citation xmlns:xlink="http://www.w3.org/1999/xlink" xlink:type="simple"><person-group><name name-style="western"><surname>Buffington</surname><given-names>ML</given-names></name><name name-style="western"><surname>Forshage</surname><given-names>M</given-names></name><name name-style="western"><surname>Liljeblad</surname><given-names>J</given-names></name><name name-style="western"><surname>Tang</surname><given-names>CT</given-names></name><name name-style="western"><surname>van Noort</surname><given-names>S</given-names></name></person-group> (<year>2020</year>) <article-title>World <tp:taxon-name><tp:taxon-name-part taxon-name-part-type="superfamily">Cynipoidea</tp:taxon-name-part></tp:taxon-name> (<tp:taxon-name><tp:taxon-name-part taxon-name-part-type="order">Hymenoptera</tp:taxon-name-part></tp:taxon-name>): A key to higher-level groups.</article-title><source>Insect Systematics and Diversity</source><volume>4</volume>(<issue>4</issue>): <fpage>1</fpage>. <ext-link xlink:href="10.1093/isd/ixaa003" ext-link-type="doi" xlink:type="simple">https://doi.org/10.1093/isd/ixaa003</ext-link></mixed-citation></ref></ref-list></tp:taxon-treatment>
