# Supplementary material for: ﻿Key to the North American tribes and genera of herb, rose, bramble, and inquiline gall wasps (Hymenoptera, Cynipoidea, Cynipidaesensu lato)
Source: Zookeys. 2024 Mar 25;1196:177–207. doi: 10.3897/zookeys.1196.118460 (PMC10985401; doi:10.3897/zookeys.1196.118460)
Supplement: XML Treatment for Antistrophus [file zookeys.1196.118460-treatment2.xml]

<!DOCTYPE tp:taxon-treatment
  PUBLIC "-//TaxonX//DTD Taxonomic Treatment Publishing DTD v0 20100105//EN" "tax-treatment-NSO.dtd">
<tp:taxon-treatment xmlns:tp="http://www.plazi.org/taxpub"><tp:treatment-meta><kwd-group><label>Taxon classification</label><kwd>
                <named-content content-type="kingdom">Animalia</named-content>
              </kwd><kwd>
                <named-content content-type="order">Hymenoptera</named-content>
              </kwd><kwd>
                <named-content content-type="family">Cynipidae</named-content>
              </kwd></kwd-group><mixed-citation publication-type="journal"><person-group><name><surname>Nastasi</surname><given-names>Louis F.</given-names></name><name><surname>Buffington</surname><given-names>Matthew L.</given-names></name><name><surname>Davis</surname><given-names>Charles K.</given-names></name><name><surname>Deans</surname><given-names>Andrew R.</given-names></name></person-group><article-title>﻿Key to the North American tribes and genera of herb, rose, bramble, and inquiline gall wasps (<tp:taxon-name><tp:taxon-name-part taxon-name-part-type="order">Hymenoptera</tp:taxon-name-part></tp:taxon-name>, <tp:taxon-name><tp:taxon-name-part taxon-name-part-type="superfamily">Cynipoidea</tp:taxon-name-part></tp:taxon-name>, <tp:taxon-name><tp:taxon-name-part taxon-name-part-type="family">Cynipidae</tp:taxon-name-part></tp:taxon-name><italic>sensu lato</italic>)</article-title><source>Zookeys</source><day>25</day><month>03</month><year>2024</year><volume>1196</volume><fpage>177</fpage><lpage>207</lpage><pub-id pub-id-type="doi">10.3897/zookeys.1196.118460</pub-id></mixed-citation></tp:treatment-meta><tp:nomenclature><label>﻿</label><tp:taxon-name>
              <object-id xmlns:xlink="http://www.w3.org/1999/xlink" content-type="arpha" xlink:type="simple">1D233E5A-47C7-5546-8EB1-15DE735D13A2</object-id>
              <tp:taxon-name-part taxon-name-part-type="genus" reg="Antistrophus">Antistrophus</tp:taxon-name-part>
            </tp:taxon-name><tp:taxon-authority>Walsh, 1869</tp:taxon-authority></tp:nomenclature><tp:treatment-sec sec-type="type species" id="SECID0EOCAI"><title>Type species.</title><p><italic><tp:taxon-name><tp:taxon-name-part taxon-name-part-type="genus" reg="Antistrophus">Antistrophus</tp:taxon-name-part><tp:taxon-name-part taxon-name-part-type="species" reg="lygodesmiaepisum">lygodesmiaepisum</tp:taxon-name-part></tp:taxon-name></italic> Walsh, 1869 (= <italic><tp:taxon-name><tp:taxon-name-part taxon-name-part-type="genus" reg="Antistrophus">Antistrophus</tp:taxon-name-part><tp:taxon-name-part taxon-name-part-type="species" reg="pisum">pisum</tp:taxon-name-part></tp:taxon-name></italic> Ashmead, 1885)</p></tp:treatment-sec><tp:treatment-sec sec-type="diagnosis" id="SECID0EKDAI"><title>Diagnosis.</title><p>Mesoscutum sparsely pubescent, at most with scattered setae throughout and never appearing silky. Notauli typically incomplete but complete in several species. Mesopleuron reticulate or striate-reticulate, never entirely transversely striate. Fore wing with marginal cell open, with R1 never reaching anterior wing margin, always without areolet, and with or without marginal setae. Second metasomal tergite without patch of setae.</p></tp:treatment-sec><tp:treatment-sec sec-type="notes" id="SECID0EPDAI"><title>Note.</title><p><italic><tp:taxon-name><tp:taxon-name-part taxon-name-part-type="genus" reg="Antistrophus">Antistrophus</tp:taxon-name-part></tp:taxon-name></italic> contains ten described species, all of which are known from America north of Mexico (<xref ref-type="bibr" rid="B15">Nastasi and Deans 2021</xref>). <italic><tp:taxon-name><tp:taxon-name-part taxon-name-part-type="genus" reg="Antistrophus">Antistrophus</tp:taxon-name-part></tp:taxon-name></italic> wasps are most commonly encountered in the Eastern and Midwestern United States, although two species, <italic><tp:taxon-name><tp:taxon-name-part taxon-name-part-type="genus" reg="Antistrophus">A.</tp:taxon-name-part><tp:taxon-name-part taxon-name-part-type="species" reg="chrysothamni">chrysothamni</tp:taxon-name-part></tp:taxon-name></italic> (Beutenmüller) and <italic><tp:taxon-name><tp:taxon-name-part taxon-name-part-type="genus" reg="Antistrophus">A.</tp:taxon-name-part><tp:taxon-name-part taxon-name-part-type="species" reg="microseris">microseris</tp:taxon-name-part></tp:taxon-name></italic> (McCracken &amp; Egbert), are apparently restricted to Arizona and California respectively (<xref ref-type="bibr" rid="B15">Nastasi and Deans 2021</xref>). Unpublished records indicate that the genus is far more widely distributed than currently known and is likely common throughout the United States and adjacent parts of Canada (Nastasi, pers. obs.).</p><p>Species of <italic><tp:taxon-name><tp:taxon-name-part taxon-name-part-type="genus" reg="Antistrophus">Antistrophus</tp:taxon-name-part></tp:taxon-name></italic> induce galls on several genera of asteraceous plants: <italic><tp:taxon-name><tp:taxon-name-part taxon-name-part-type="genus" reg="Chrysothamnus">Chrysothamnus</tp:taxon-name-part></tp:taxon-name></italic> Nutt.; <italic><tp:taxon-name><tp:taxon-name-part taxon-name-part-type="genus" reg="Lygodesmia">Lygodesmia</tp:taxon-name-part></tp:taxon-name></italic> D.Don; <italic><tp:taxon-name><tp:taxon-name-part taxon-name-part-type="genus" reg="Microseris">Microseris</tp:taxon-name-part></tp:taxon-name></italic> D.Don; and <italic><tp:taxon-name><tp:taxon-name-part taxon-name-part-type="genus" reg="Silphium">Silphium</tp:taxon-name-part></tp:taxon-name></italic> L. Additional plant genera are known to host undescribed species. <italic><tp:taxon-name><tp:taxon-name-part taxon-name-part-type="genus" reg="Antistrophus">Antistrophus</tp:taxon-name-part></tp:taxon-name></italic> associated with <italic><tp:taxon-name><tp:taxon-name-part taxon-name-part-type="genus" reg="Silphium">Silphium</tp:taxon-name-part></tp:taxon-name></italic> are especially diverse and primarily comprise undescribed species; each <italic><tp:taxon-name><tp:taxon-name-part taxon-name-part-type="genus" reg="Silphium">Silphium</tp:taxon-name-part></tp:taxon-name></italic> species appears to be galled by one or more host-specific or narrowly oligophagous gall wasp species, and some <italic><tp:taxon-name><tp:taxon-name-part taxon-name-part-type="genus" reg="Antistrophus">Antistrophus</tp:taxon-name-part></tp:taxon-name></italic> are emerging as pests of cultivated <italic><tp:taxon-name><tp:taxon-name-part taxon-name-part-type="genus" reg="Silphium">Silphium</tp:taxon-name-part></tp:taxon-name></italic>.</p><p><italic><tp:taxon-name><tp:taxon-name-part taxon-name-part-type="genus" reg="Antistrophus">Antistrophus</tp:taxon-name-part></tp:taxon-name></italic>, as currently circumscribed, is a heterogeneous assemblage. The genus contains all North American herb gall wasps that did not fit well within <italic><tp:taxon-name><tp:taxon-name-part taxon-name-part-type="genus" reg="Aulacidea">Aulacidea</tp:taxon-name-part></tp:taxon-name></italic> Ashmead, 1897 or <italic><tp:taxon-name><tp:taxon-name-part taxon-name-part-type="genus" reg="Diastrophus">Diastrophus</tp:taxon-name-part></tp:taxon-name></italic> Hartig, 1840, of which the latter is now placed in <tp:taxon-name><tp:taxon-name-part taxon-name-part-type="tribe">Diastrophini</tp:taxon-name-part></tp:taxon-name>. Many undescribed species of this genus are known to us, and morphological and molecular data demonstrate that <italic><tp:taxon-name><tp:taxon-name-part taxon-name-part-type="genus" reg="Antistrophus">Antistrophus</tp:taxon-name-part></tp:taxon-name></italic> as currently defined is poorly circumscribed (unpublished data); the limits of <italic><tp:taxon-name><tp:taxon-name-part taxon-name-part-type="genus" reg="Antistrophus">Antistrophus</tp:taxon-name-part></tp:taxon-name></italic> will be revised by an ongoing study. Nevertheless, all described species currently placed in this genus as well as all undescribed species currently known to us correctly key to <italic><tp:taxon-name><tp:taxon-name-part taxon-name-part-type="genus" reg="Antistrophus">Antistrophus</tp:taxon-name-part></tp:taxon-name></italic> here.</p><sec sec-type="﻿North American species (Nastasi and Deans 2021)" id="SECID0E1IAI"><title>﻿North American species (Nastasi and Deans 2021):</title><p>1. <italic><tp:taxon-name><tp:taxon-name-part taxon-name-part-type="genus" reg="Antistrophus">Antistrophus</tp:taxon-name-part><tp:taxon-name-part taxon-name-part-type="species" reg="bicolor">bicolor</tp:taxon-name-part></tp:taxon-name></italic> Gillette, 1891</p><p>2. <italic><tp:taxon-name><tp:taxon-name-part taxon-name-part-type="genus" reg="Antistrophus">Antistrophus</tp:taxon-name-part><tp:taxon-name-part taxon-name-part-type="species" reg="chrysothamni">chrysothamni</tp:taxon-name-part></tp:taxon-name></italic> (Beutenmüller, 1908)</p><p>3. <italic><tp:taxon-name><tp:taxon-name-part taxon-name-part-type="genus" reg="Antistrophus">Antistrophus</tp:taxon-name-part><tp:taxon-name-part taxon-name-part-type="species" reg="jeanae">jeanae</tp:taxon-name-part></tp:taxon-name></italic> Tooker &amp; Hanks, 2004</p><p>4. <italic><tp:taxon-name><tp:taxon-name-part taxon-name-part-type="genus" reg="Antistrophus">Antistrophus</tp:taxon-name-part><tp:taxon-name-part taxon-name-part-type="species" reg="laciniatus">laciniatus</tp:taxon-name-part></tp:taxon-name></italic> Gillette, 1891</p><p>5. <italic><tp:taxon-name><tp:taxon-name-part taxon-name-part-type="genus" reg="Antistrophus">Antistrophus</tp:taxon-name-part><tp:taxon-name-part taxon-name-part-type="species" reg="meganae">meganae</tp:taxon-name-part></tp:taxon-name></italic> Tooker &amp; Hanks, 2004</p><p>6. <italic><tp:taxon-name><tp:taxon-name-part taxon-name-part-type="genus" reg="Antistrophus">Antistrophus</tp:taxon-name-part><tp:taxon-name-part taxon-name-part-type="species" reg="microseris">microseris</tp:taxon-name-part></tp:taxon-name></italic> (McCracken &amp; Egbert, 1922)</p><p>7. <italic><tp:taxon-name><tp:taxon-name-part taxon-name-part-type="genus" reg="Antistrophus">Antistrophus</tp:taxon-name-part><tp:taxon-name-part taxon-name-part-type="species" reg="minor">minor</tp:taxon-name-part></tp:taxon-name></italic> Gillette, 1891</p><p>8. <italic><tp:taxon-name><tp:taxon-name-part taxon-name-part-type="genus" reg="Antistrophus">Antistrophus</tp:taxon-name-part><tp:taxon-name-part taxon-name-part-type="species" reg="pisum">pisum</tp:taxon-name-part></tp:taxon-name></italic> Ashmead, 1885 (replacement name for <italic><tp:taxon-name><tp:taxon-name-part taxon-name-part-type="genus" reg="Antistrophus">A.</tp:taxon-name-part><tp:taxon-name-part taxon-name-part-type="species" reg="lygodesmiaepisum">lygodesmiaepisum</tp:taxon-name-part></tp:taxon-name></italic> Walsh as given by Nieves-Aldrey [1994] but omitted from <xref ref-type="bibr" rid="B15">Nastasi and Deans [2021]</xref>)</p><p>9. <italic><tp:taxon-name><tp:taxon-name-part taxon-name-part-type="genus" reg="Antistrophus">Antistrophus</tp:taxon-name-part><tp:taxon-name-part taxon-name-part-type="species" reg="rufus">rufus</tp:taxon-name-part></tp:taxon-name></italic> Gillette, 1891</p><p>10. <italic><tp:taxon-name><tp:taxon-name-part taxon-name-part-type="genus" reg="Antistrophus">Antistrophus</tp:taxon-name-part><tp:taxon-name-part taxon-name-part-type="species" reg="silphii">silphii</tp:taxon-name-part></tp:taxon-name></italic> Gillette, 1891</p></sec></tp:treatment-sec><ref-list><ref id="B15"><mixed-citation xmlns:xlink="http://www.w3.org/1999/xlink" xlink:type="simple"><person-group><name name-style="western"><surname>Nastasi</surname><given-names>LF</given-names></name><name name-style="western"><surname>Deans</surname><given-names>AR</given-names></name></person-group> (<year>2021</year>) Catalogue of rose gall, herb gall, and inquiline gall wasps (<tp:taxon-name><tp:taxon-name-part taxon-name-part-type="order">Hymenoptera</tp:taxon-name-part></tp:taxon-name>: <tp:taxon-name><tp:taxon-name-part taxon-name-part-type="family">Cynipidae</tp:taxon-name-part></tp:taxon-name>) of the United States, Canada and Mexico. Biodiversity Data Journal 9: e68558. <ext-link xlink:href="10.3897/BDJ.9.e68558" ext-link-type="doi" xlink:type="simple">https://doi.org/10.3897/BDJ.9.e68558</ext-link></mixed-citation></ref></ref-list></tp:taxon-treatment>
