# Supplementary material for: ﻿Key to the North American tribes and genera of herb, rose, bramble, and inquiline gall wasps (Hymenoptera, Cynipoidea, Cynipidaesensu lato)
Source: Zookeys. 2024 Mar 25;1196:177–207. doi: 10.3897/zookeys.1196.118460 (PMC10985401; doi:10.3897/zookeys.1196.118460)
Supplement: XML Treatment for Aulacidea [file zookeys.1196.118460-treatment3.xml]

<!DOCTYPE tp:taxon-treatment
  PUBLIC "-//TaxonX//DTD Taxonomic Treatment Publishing DTD v0 20100105//EN" "tax-treatment-NSO.dtd">
<tp:taxon-treatment xmlns:tp="http://www.plazi.org/taxpub"><tp:treatment-meta><kwd-group><label>Taxon classification</label><kwd>
                <named-content content-type="kingdom">Animalia</named-content>
              </kwd><kwd>
                <named-content content-type="order">Hymenoptera</named-content>
              </kwd><kwd>
                <named-content content-type="family">Cynipidae</named-content>
              </kwd></kwd-group><mixed-citation publication-type="journal"><person-group><name><surname>Nastasi</surname><given-names>Louis F.</given-names></name><name><surname>Buffington</surname><given-names>Matthew L.</given-names></name><name><surname>Davis</surname><given-names>Charles K.</given-names></name><name><surname>Deans</surname><given-names>Andrew R.</given-names></name></person-group><article-title>﻿Key to the North American tribes and genera of herb, rose, bramble, and inquiline gall wasps (<tp:taxon-name><tp:taxon-name-part taxon-name-part-type="order">Hymenoptera</tp:taxon-name-part></tp:taxon-name>, <tp:taxon-name><tp:taxon-name-part taxon-name-part-type="superfamily">Cynipoidea</tp:taxon-name-part></tp:taxon-name>, <tp:taxon-name><tp:taxon-name-part taxon-name-part-type="family">Cynipidae</tp:taxon-name-part></tp:taxon-name><italic>sensu lato</italic>)</article-title><source>Zookeys</source><day>25</day><month>03</month><year>2024</year><volume>1196</volume><fpage>177</fpage><lpage>207</lpage><pub-id pub-id-type="doi">10.3897/zookeys.1196.118460</pub-id></mixed-citation></tp:treatment-meta><tp:nomenclature><label>﻿</label><tp:taxon-name>
              <object-id xmlns:xlink="http://www.w3.org/1999/xlink" content-type="arpha" xlink:type="simple">919C2F42-413C-52CF-9DCB-CA86EB361BF3</object-id>
              <tp:taxon-name-part taxon-name-part-type="genus" reg="Aulacidea">Aulacidea</tp:taxon-name-part>
            </tp:taxon-name><tp:taxon-authority>Ashmead, 1897</tp:taxon-authority></tp:nomenclature><tp:treatment-sec sec-type="type species" id="SECID0EPOAI"><title>Type species.</title><p><italic><tp:taxon-name><tp:taxon-name-part taxon-name-part-type="genus" reg="Aulax">Aulax</tp:taxon-name-part><tp:taxon-name-part taxon-name-part-type="species" reg="mulgediicola">mulgediicola</tp:taxon-name-part></tp:taxon-name></italic> Ashmead, 1896 (= <italic><tp:taxon-name><tp:taxon-name-part taxon-name-part-type="genus" reg="Aulacidea">Aulacidea</tp:taxon-name-part><tp:taxon-name-part taxon-name-part-type="species" reg="harringtoni">harringtoni</tp:taxon-name-part></tp:taxon-name></italic> [Ashmead, 1897])</p></tp:treatment-sec><tp:treatment-sec sec-type="diagnosis" id="SECID0ELPAI"><title>Diagnosis</title><p>(based on North American taxa): Mesoscutum densely pubescent, often appearing silky but at least with rather abundant closely-set setae. Notauli almost always complete (incomplete only in an undescribed species from California). Mesopleuron transversely striate; with a small ventral patch of reticulate sculpture in <italic><tp:taxon-name><tp:taxon-name-part taxon-name-part-type="genus" reg="Aulacidea">Aulacidea</tp:taxon-name-part><tp:taxon-name-part taxon-name-part-type="species" reg="acroptilonica">acroptilonica</tp:taxon-name-part></tp:taxon-name></italic> Tyurebaev, 1972. Fore wing with marginal cell entirely closed, with R1 meeting Rs along anterior wing margin, always with areolet, and always with distinct marginal setae. Second metasomal tergite with a distinct patch of setae (absent in <italic><tp:taxon-name><tp:taxon-name-part taxon-name-part-type="genus" reg="Aulacidea">Aulacidea</tp:taxon-name-part><tp:taxon-name-part taxon-name-part-type="species" reg="acroptilonica">acroptilonica</tp:taxon-name-part></tp:taxon-name></italic> Tyurebaev, 1972 and sometimes appearing reduced in males of various species).</p></tp:treatment-sec><tp:treatment-sec sec-type="notes" id="SECID0EHQAI"><title>Note.</title><p><italic><tp:taxon-name><tp:taxon-name-part taxon-name-part-type="genus" reg="Aulacidea">Aulacidea</tp:taxon-name-part></tp:taxon-name></italic> contains some 40 described species (<xref ref-type="bibr" rid="B1">Azmaz and Katılmış 2020</xref>; <xref ref-type="bibr" rid="B16">Nieves-Aldrey 2022</xref>), 11 of which are known or suspected from North America (<xref ref-type="bibr" rid="B15">Nastasi and Deans 2021</xref>). Native species known from North America induce galls primarily on species of <italic><tp:taxon-name><tp:taxon-name-part taxon-name-part-type="genus" reg="Lactuca">Lactuca</tp:taxon-name-part></tp:taxon-name></italic> L., although one species (<italic><tp:taxon-name><tp:taxon-name-part taxon-name-part-type="genus" reg="Aulacidea">A.</tp:taxon-name-part><tp:taxon-name-part taxon-name-part-type="species" reg="nabali">nabali</tp:taxon-name-part></tp:taxon-name></italic> [Brodie, 1892]) induces galls on <italic><tp:taxon-name><tp:taxon-name-part taxon-name-part-type="genus" reg="Nabalus">Nabalus</tp:taxon-name-part></tp:taxon-name></italic> Cass, and one species (<italic><tp:taxon-name><tp:taxon-name-part taxon-name-part-type="genus" reg="Aulacidea">A.</tp:taxon-name-part><tp:taxon-name-part taxon-name-part-type="species" reg="ambrosiaecola">ambrosiaecola</tp:taxon-name-part></tp:taxon-name></italic> [Ashmead, 1896]) is doubtfully associated with <italic><tp:taxon-name><tp:taxon-name-part taxon-name-part-type="genus" reg="Ambrosia">Ambrosia</tp:taxon-name-part></tp:taxon-name></italic> L. Introduced or suspected species induce galls on <italic><tp:taxon-name><tp:taxon-name-part taxon-name-part-type="genus" reg="Hieracium">Hieracium</tp:taxon-name-part></tp:taxon-name></italic> L., <italic><tp:taxon-name><tp:taxon-name-part taxon-name-part-type="genus" reg="Pilosella">Pilosella</tp:taxon-name-part></tp:taxon-name></italic> Hill, and <italic><tp:taxon-name><tp:taxon-name-part taxon-name-part-type="genus" reg="Rhaponticum">Rhaponticum</tp:taxon-name-part></tp:taxon-name></italic> Vaill. (<xref ref-type="bibr" rid="B15">Nastasi and Deans 2021</xref>).</p><p>The number of established exotic <italic><tp:taxon-name><tp:taxon-name-part taxon-name-part-type="genus" reg="Aulacidea">Aulacidea</tp:taxon-name-part></tp:taxon-name></italic> is problematic as several species have apparently been introduced (e.g., <xref ref-type="bibr" rid="B14">Moffat and Smith 2015</xref>), but few records indicate whether they have successfully established. <italic><tp:taxon-name><tp:taxon-name-part taxon-name-part-type="genus" reg="Aulacidea">Aulacidea</tp:taxon-name-part><tp:taxon-name-part taxon-name-part-type="species" reg="acroptilonica">acroptilonica</tp:taxon-name-part></tp:taxon-name></italic> Tyurebaev is definitively established in the Pacific Northwest, but it is unclear whether <italic><tp:taxon-name><tp:taxon-name-part taxon-name-part-type="genus" reg="Aulacidea">A.</tp:taxon-name-part><tp:taxon-name-part taxon-name-part-type="species" reg="subterminalis">subterminalis</tp:taxon-name-part></tp:taxon-name></italic> Niblett, 1946 or <italic><tp:taxon-name><tp:taxon-name-part taxon-name-part-type="genus" reg="Aulacidea">A.</tp:taxon-name-part><tp:taxon-name-part taxon-name-part-type="species" reg="pilosellae">pilosellae</tp:taxon-name-part></tp:taxon-name></italic> (Kieffer, 1901) are truly established (<xref ref-type="bibr" rid="B15">Nastasi and Deans 2021</xref>). A single <italic><tp:taxon-name><tp:taxon-name-part taxon-name-part-type="genus" reg="Aulacidea">A.</tp:taxon-name-part><tp:taxon-name-part taxon-name-part-type="species" reg="pilosellae">pilosellae</tp:taxon-name-part></tp:taxon-name></italic> was collected via Malaise trap in Canada (<xref ref-type="bibr" rid="B14">Moffat and Smith 2015</xref>), but there appear to be no subsequent records indicating establishment of this species in North America. The only accessible evidence of establishment of <italic><tp:taxon-name><tp:taxon-name-part taxon-name-part-type="genus" reg="Aulacidea">A.</tp:taxon-name-part><tp:taxon-name-part taxon-name-part-type="species" reg="subterminalis">subterminalis</tp:taxon-name-part></tp:taxon-name></italic> in North America is a government report detailing introduction attempts in Canada (<xref ref-type="bibr" rid="B7">Government of British Columbia 2018</xref>). Records appearing to represent <italic><tp:taxon-name><tp:taxon-name-part taxon-name-part-type="genus" reg="Aulacidea">A.</tp:taxon-name-part><tp:taxon-name-part taxon-name-part-type="species" reg="hieracii">hieracii</tp:taxon-name-part></tp:taxon-name></italic> (Linnaeus, 1758) on <italic><tp:taxon-name><tp:taxon-name-part taxon-name-part-type="genus" reg="Hieracium">Hieracium</tp:taxon-name-part><tp:taxon-name-part taxon-name-part-type="species" reg="umbellatum">umbellatum</tp:taxon-name-part></tp:taxon-name></italic> L. in North America have been confirmed since publication of the recent catalogue, although there are some disputes over whether the population present in the Nearctic is conspecific with those found in the Palearctic (unpublished data). Overall, more research is needed to substantiate the identity and establishment of the introduced taxa.</p><p>More generally, <italic><tp:taxon-name><tp:taxon-name-part taxon-name-part-type="genus" reg="Aulacidea">Aulacidea</tp:taxon-name-part></tp:taxon-name></italic> was erected by Ashmead for herb gall wasps (then, the tribe <tp:taxon-name><tp:taxon-name-part taxon-name-part-type="tribe">Aylacini</tp:taxon-name-part></tp:taxon-name>) with a closed marginal cell; this conception of <italic><tp:taxon-name><tp:taxon-name-part taxon-name-part-type="genus" reg="Aulacidea">Aulacidea</tp:taxon-name-part></tp:taxon-name></italic> remains virtually unchanged at present. As with <italic><tp:taxon-name><tp:taxon-name-part taxon-name-part-type="genus" reg="Antistrophus">Antistrophus</tp:taxon-name-part></tp:taxon-name></italic>, <italic><tp:taxon-name><tp:taxon-name-part taxon-name-part-type="genus" reg="Aulacidea">Aulacidea</tp:taxon-name-part></tp:taxon-name></italic> is poorly circumscribed, and the limits of this genus require adjustment (<xref ref-type="bibr" rid="B23">Ronquist et al. 2015</xref>; <xref ref-type="bibr" rid="B16">Nieves-Aldrey 2022</xref>).</p><sec sec-type="﻿North American species (Nastasi and Deans 2021)" id="SECID0EVXAI"><title>﻿North American species (Nastasi and Deans 2021):</title><p>1. <italic><tp:taxon-name><tp:taxon-name-part taxon-name-part-type="genus" reg="Aulacidea">Aulacidea</tp:taxon-name-part><tp:taxon-name-part taxon-name-part-type="species" reg="abdita">abdita</tp:taxon-name-part></tp:taxon-name></italic> Kinsey, 1920</p><p>2. <italic><tp:taxon-name><tp:taxon-name-part taxon-name-part-type="genus" reg="Aulacidea">Aulacidea</tp:taxon-name-part><tp:taxon-name-part taxon-name-part-type="species" reg="acroptilonica">acroptilonica</tp:taxon-name-part></tp:taxon-name></italic> Tyurebaev, 1972</p><p>3. <italic><tp:taxon-name><tp:taxon-name-part taxon-name-part-type="genus" reg="Aulacidea">Aulacidea</tp:taxon-name-part><tp:taxon-name-part taxon-name-part-type="species" reg="ambrosiaecola">ambrosiaecola</tp:taxon-name-part></tp:taxon-name></italic> (Ashmead, 1896)</p><p>4. <italic><tp:taxon-name><tp:taxon-name-part taxon-name-part-type="genus" reg="Aulacidea">Aulacidea</tp:taxon-name-part><tp:taxon-name-part taxon-name-part-type="species" reg="annulata">annulata</tp:taxon-name-part></tp:taxon-name></italic> Kinsey, 1920</p><p>5. <italic><tp:taxon-name><tp:taxon-name-part taxon-name-part-type="genus" reg="Aulacidea">Aulacidea</tp:taxon-name-part><tp:taxon-name-part taxon-name-part-type="species" reg="harringtoni">harringtoni</tp:taxon-name-part></tp:taxon-name></italic> (Ashmead, 1887)</p><p>6. <italic><tp:taxon-name><tp:taxon-name-part taxon-name-part-type="genus" reg="Aulacidea">Aulacidea</tp:taxon-name-part><tp:taxon-name-part taxon-name-part-type="species" reg="hieracii">hieracii</tp:taxon-name-part></tp:taxon-name></italic> (Linnaeus, 1758)</p><p>7. <italic><tp:taxon-name><tp:taxon-name-part taxon-name-part-type="genus" reg="Aulacidea">Aulacidea</tp:taxon-name-part><tp:taxon-name-part taxon-name-part-type="species" reg="nabali">nabali</tp:taxon-name-part></tp:taxon-name></italic> (Brodie, 1892)</p><p>8. <italic><tp:taxon-name><tp:taxon-name-part taxon-name-part-type="genus" reg="Aulacidea">Aulacidea</tp:taxon-name-part><tp:taxon-name-part taxon-name-part-type="species" reg="pilosellae">pilosellae</tp:taxon-name-part></tp:taxon-name></italic> (Kieffer, 1901)</p><p>9. <italic><tp:taxon-name><tp:taxon-name-part taxon-name-part-type="genus" reg="Aulacidea">Aulacidea</tp:taxon-name-part><tp:taxon-name-part taxon-name-part-type="species" reg="podagrae">podagrae</tp:taxon-name-part></tp:taxon-name></italic> (Bassett, 1890)</p><p>10. <italic><tp:taxon-name><tp:taxon-name-part taxon-name-part-type="genus" reg="Aulacidea">Aulacidea</tp:taxon-name-part><tp:taxon-name-part taxon-name-part-type="species" reg="subterminalis">subterminalis</tp:taxon-name-part></tp:taxon-name></italic> Niblett, 1946</p><p>11. <italic><tp:taxon-name><tp:taxon-name-part taxon-name-part-type="genus" reg="Aulacidea">Aulacidea</tp:taxon-name-part><tp:taxon-name-part taxon-name-part-type="species" reg="tumida">tumida</tp:taxon-name-part></tp:taxon-name></italic> (Bassett, 1890)</p></sec></tp:treatment-sec><ref-list><ref id="B1"><mixed-citation xmlns:xlink="http://www.w3.org/1999/xlink" xlink:type="simple"><person-group><name name-style="western"><surname>Azmaz</surname><given-names>M</given-names></name><name name-style="western"><surname>Katılmış</surname><given-names>Y</given-names></name></person-group> (<year>2020</year>) <article-title>A new species of herb gall wasp (<tp:taxon-name><tp:taxon-name-part taxon-name-part-type="family">Cynipidae</tp:taxon-name-part></tp:taxon-name>, <tp:taxon-name><tp:taxon-name-part taxon-name-part-type="tribe">Aulacideini</tp:taxon-name-part></tp:taxon-name>, <italic><tp:taxon-name><tp:taxon-name-part taxon-name-part-type="genus">Aulacidea</tp:taxon-name-part></tp:taxon-name></italic>) from Turkey.</article-title><source>Zootaxa</source><volume>4747</volume>(<issue>2</issue>): <fpage>378</fpage>–<lpage>390</lpage>. <ext-link xlink:href="10.11646/zootaxa.4747.2.9" ext-link-type="doi" xlink:type="simple">https://doi.org/10.11646/zootaxa.4747.2.9</ext-link></mixed-citation></ref><ref id="B16"><mixed-citation xmlns:xlink="http://www.w3.org/1999/xlink" xlink:type="simple"><person-group><name name-style="western"><surname>Nieves-Aldrey</surname><given-names>JL</given-names></name></person-group> (<year>2022</year>) <article-title>Description of <italic><tp:taxon-name><tp:taxon-name-part taxon-name-part-type="genus">Fumariphilus</tp:taxon-name-part></tp:taxon-name></italic> Nieves-Aldrey, gen. nov., a new genus of herb gall wasps, with a key to genera of the tribe <tp:taxon-name><tp:taxon-name-part taxon-name-part-type="tribe">Aulacideini</tp:taxon-name-part></tp:taxon-name> (<tp:taxon-name><tp:taxon-name-part taxon-name-part-type="order">Hymenoptera</tp:taxon-name-part></tp:taxon-name>: <tp:taxon-name><tp:taxon-name-part taxon-name-part-type="family">Cynipidae</tp:taxon-name-part></tp:taxon-name>).</article-title><source>Zootaxa</source><volume>5155</volume>(<issue>3</issue>): <fpage>393</fpage>–<lpage>413</lpage>. <ext-link xlink:href="10.11646/zootaxa.5155.3.5" ext-link-type="doi" xlink:type="simple">https://doi.org/10.11646/zootaxa.5155.3.5</ext-link></mixed-citation></ref><ref id="B15"><mixed-citation xmlns:xlink="http://www.w3.org/1999/xlink" xlink:type="simple"><person-group><name name-style="western"><surname>Nastasi</surname><given-names>LF</given-names></name><name name-style="western"><surname>Deans</surname><given-names>AR</given-names></name></person-group> (<year>2021</year>) Catalogue of rose gall, herb gall, and inquiline gall wasps (<tp:taxon-name><tp:taxon-name-part taxon-name-part-type="order">Hymenoptera</tp:taxon-name-part></tp:taxon-name>: <tp:taxon-name><tp:taxon-name-part taxon-name-part-type="family">Cynipidae</tp:taxon-name-part></tp:taxon-name>) of the United States, Canada and Mexico. Biodiversity Data Journal 9: e68558. <ext-link xlink:href="10.3897/BDJ.9.e68558" ext-link-type="doi" xlink:type="simple">https://doi.org/10.3897/BDJ.9.e68558</ext-link></mixed-citation></ref><ref id="B14"><mixed-citation xmlns:xlink="http://www.w3.org/1999/xlink" xlink:type="simple"><person-group><name name-style="western"><surname>Moffat</surname><given-names>CE</given-names></name><name name-style="western"><surname>Smith</surname><given-names>MA</given-names></name></person-group> (<year>2015</year>) <article-title>Pre-release detection of a biocontrol agent: combining independent and public DNA sequences to identify the first North American record of <italic><tp:taxon-name><tp:taxon-name-part taxon-name-part-type="genus">Aulacidea</tp:taxon-name-part><tp:taxon-name-part taxon-name-part-type="species">pilosellae</tp:taxon-name-part></tp:taxon-name></italic> (<tp:taxon-name><tp:taxon-name-part taxon-name-part-type="order">Hymenoptera</tp:taxon-name-part></tp:taxon-name>: <tp:taxon-name><tp:taxon-name-part taxon-name-part-type="family">Cynipidae</tp:taxon-name-part></tp:taxon-name>).</article-title><source>Canadian Entomologist</source><volume>147</volume>(<issue>4</issue>): <fpage>390</fpage>–<lpage>395</lpage>. <ext-link xlink:href="10.4039/tce.2014.48" ext-link-type="doi" xlink:type="simple">https://doi.org/10.4039/tce.2014.48</ext-link></mixed-citation></ref><ref id="B7"><mixed-citation xmlns:xlink="http://www.w3.org/1999/xlink" xlink:type="simple">Government of British Columbia (<year>2018</year>) <italic><tp:taxon-name><tp:taxon-name-part taxon-name-part-type="genus">Aulacidea</tp:taxon-name-part><tp:taxon-name-part taxon-name-part-type="species">subterminalis</tp:taxon-name-part></tp:taxon-name></italic> Niblett. <ext-link xlink:href="https://www2.gov.bc.ca/assets/gov/farming-natural-resources-and-industry/forestry/agents/aulacidea_subterminalis.pdf" ext-link-type="uri" xlink:type="simple">https://www2.gov.bc.ca/assets/gov/farming-natural-resources-and-industry/forestry/agents/aulacidea_subterminalis.pdf</ext-link> [accessed 01 May 2023]</mixed-citation></ref><ref id="B23"><mixed-citation xmlns:xlink="http://www.w3.org/1999/xlink" xlink:type="simple"><person-group><name name-style="western"><surname>Ronquist</surname><given-names>F</given-names></name><name name-style="western"><surname>Nieves-Aldrey</surname><given-names>JL</given-names></name><name name-style="western"><surname>Buffington</surname><given-names>ML</given-names></name><name name-style="western"><surname>Liu</surname><given-names>Z</given-names></name><name name-style="western"><surname>Liljeblad</surname><given-names>J</given-names></name><name name-style="western"><surname>Nylander</surname><given-names>JA</given-names></name></person-group> (<year>2015</year>) Phylogeny, evolution and classification of gall wasps: The plot thickens. PLoS ONE 10(5): e0123301. <ext-link xlink:href="10.1371/journal.pone.0123301" ext-link-type="doi" xlink:type="simple">https://doi.org/10.1371/journal.pone.0123301</ext-link></mixed-citation></ref></ref-list></tp:taxon-treatment>
