# Supplementary material for: ﻿Key to the North American tribes and genera of herb, rose, bramble, and inquiline gall wasps (Hymenoptera, Cynipoidea, Cynipidaesensu lato)
Source: Zookeys. 2024 Mar 25;1196:177–207. doi: 10.3897/zookeys.1196.118460 (PMC10985401; doi:10.3897/zookeys.1196.118460)
Supplement: XML Treatment for Liposthenes [file zookeys.1196.118460-treatment4.xml]

<!DOCTYPE tp:taxon-treatment
  PUBLIC "-//TaxonX//DTD Taxonomic Treatment Publishing DTD v0 20100105//EN" "tax-treatment-NSO.dtd">
<tp:taxon-treatment xmlns:tp="http://www.plazi.org/taxpub"><tp:treatment-meta><kwd-group><label>Taxon classification</label><kwd>
                <named-content content-type="kingdom">Animalia</named-content>
              </kwd><kwd>
                <named-content content-type="order">Hymenoptera</named-content>
              </kwd><kwd>
                <named-content content-type="family">Cynipidae</named-content>
              </kwd></kwd-group><mixed-citation publication-type="journal"><person-group><name><surname>Nastasi</surname><given-names>Louis F.</given-names></name><name><surname>Buffington</surname><given-names>Matthew L.</given-names></name><name><surname>Davis</surname><given-names>Charles K.</given-names></name><name><surname>Deans</surname><given-names>Andrew R.</given-names></name></person-group><article-title>﻿Key to the North American tribes and genera of herb, rose, bramble, and inquiline gall wasps (<tp:taxon-name><tp:taxon-name-part taxon-name-part-type="order">Hymenoptera</tp:taxon-name-part></tp:taxon-name>, <tp:taxon-name><tp:taxon-name-part taxon-name-part-type="superfamily">Cynipoidea</tp:taxon-name-part></tp:taxon-name>, <tp:taxon-name><tp:taxon-name-part taxon-name-part-type="family">Cynipidae</tp:taxon-name-part></tp:taxon-name><italic>sensu lato</italic>)</article-title><source>Zookeys</source><day>25</day><month>03</month><year>2024</year><volume>1196</volume><fpage>177</fpage><lpage>207</lpage><pub-id pub-id-type="doi">10.3897/zookeys.1196.118460</pub-id></mixed-citation></tp:treatment-meta><tp:nomenclature><label>﻿</label><tp:taxon-name>
              <object-id xmlns:xlink="http://www.w3.org/1999/xlink" content-type="arpha" xlink:type="simple">CC4AB371-E9A2-55A5-B2CC-FF02834F6022</object-id>
              <tp:taxon-name-part taxon-name-part-type="genus" reg="Liposthenes">Liposthenes</tp:taxon-name-part>
            </tp:taxon-name><tp:taxon-authority>Förster, 1869</tp:taxon-authority></tp:nomenclature><tp:treatment-sec sec-type="type species" id="SECID0EI4AI"><title>Type species:</title><p><italic><tp:taxon-name><tp:taxon-name-part taxon-name-part-type="genus" reg="Aulax">Aulax</tp:taxon-name-part><tp:taxon-name-part taxon-name-part-type="species" reg="glechomae">glechomae</tp:taxon-name-part></tp:taxon-name></italic> Hartig, 1841 (= <italic><tp:taxon-name><tp:taxon-name-part taxon-name-part-type="genus" reg="Cynips">Cynips</tp:taxon-name-part><tp:taxon-name-part taxon-name-part-type="species" reg="glechomae">glechomae</tp:taxon-name-part></tp:taxon-name></italic> Linnaeus, 1758).</p></tp:treatment-sec><tp:treatment-sec sec-type="diagnosis" id="SECID0EE5AI"><title>Diagnosis.</title><p>Mesoscutum sparsely pubescent, at most with a few scattered setae. Notauli complete. Mesopleuron mostly transversely striate, at most with slight indication of reticulate sculpture. Fore wing with marginal cell open, never with areolet distinct, and always with distinct marginal setae. Second metasomal tergite always with a distinct patch of setae.</p></tp:treatment-sec><tp:treatment-sec sec-type="notes" id="SECID0EJ5AI"><title>Note.</title><p><italic><tp:taxon-name><tp:taxon-name-part taxon-name-part-type="genus" reg="Liposthenes">Liposthenes</tp:taxon-name-part></tp:taxon-name></italic> is known in North America from a single introduced species: <italic><tp:taxon-name><tp:taxon-name-part taxon-name-part-type="genus" reg="Liposthenes">L.</tp:taxon-name-part><tp:taxon-name-part taxon-name-part-type="species" reg="glechomae">glechomae</tp:taxon-name-part></tp:taxon-name></italic> (Linnaeus, 1758). This species was apparently introduced from Europe along with its host plant, <italic><tp:taxon-name><tp:taxon-name-part taxon-name-part-type="genus" reg="Glechoma">Glechoma</tp:taxon-name-part><tp:taxon-name-part taxon-name-part-type="species" reg="hederacea">hederacea</tp:taxon-name-part></tp:taxon-name></italic> L., and has since become widespread in the United States (<xref ref-type="bibr" rid="B15">Nastasi and Deans 2021</xref>). <italic><tp:taxon-name><tp:taxon-name-part taxon-name-part-type="genus" reg="Liposthenes">Liposthenes</tp:taxon-name-part><tp:taxon-name-part taxon-name-part-type="species" reg="glechomae">glechomae</tp:taxon-name-part></tp:taxon-name></italic> is the only known gall wasp associated with <tp:taxon-name><tp:taxon-name-part taxon-name-part-type="family">Lamiaceae</tp:taxon-name-part></tp:taxon-name> in the Nearctic; all other known Nearctic <tp:taxon-name><tp:taxon-name-part taxon-name-part-type="tribe">Aulacideini</tp:taxon-name-part></tp:taxon-name>, both described and known undescribed species, are associated with <tp:taxon-name><tp:taxon-name-part taxon-name-part-type="family">Asteraceae</tp:taxon-name-part></tp:taxon-name>.</p><sec sec-type="﻿North American species (Nastasi and Deans 2021)" id="SECID0EKABI"><title>﻿North American species (Nastasi and Deans 2021):</title><p>1. <italic><tp:taxon-name><tp:taxon-name-part taxon-name-part-type="genus" reg="Liposthenes">Liposthenes</tp:taxon-name-part><tp:taxon-name-part taxon-name-part-type="species" reg="glechomae">glechomae</tp:taxon-name-part></tp:taxon-name></italic> (Linnaeus, 1758)</p></sec></tp:treatment-sec><ref-list><ref id="B15"><mixed-citation xmlns:xlink="http://www.w3.org/1999/xlink" xlink:type="simple"><person-group><name name-style="western"><surname>Nastasi</surname><given-names>LF</given-names></name><name name-style="western"><surname>Deans</surname><given-names>AR</given-names></name></person-group> (<year>2021</year>) Catalogue of rose gall, herb gall, and inquiline gall wasps (<tp:taxon-name><tp:taxon-name-part taxon-name-part-type="order">Hymenoptera</tp:taxon-name-part></tp:taxon-name>: <tp:taxon-name><tp:taxon-name-part taxon-name-part-type="family">Cynipidae</tp:taxon-name-part></tp:taxon-name>) of the United States, Canada and Mexico. Biodiversity Data Journal 9: e68558. <ext-link xlink:href="10.3897/BDJ.9.e68558" ext-link-type="doi" xlink:type="simple">https://doi.org/10.3897/BDJ.9.e68558</ext-link></mixed-citation></ref></ref-list></tp:taxon-treatment>
