# Supplementary material for: ﻿Key to the North American tribes and genera of herb, rose, bramble, and inquiline gall wasps (Hymenoptera, Cynipoidea, Cynipidaesensu lato)
Source: Zookeys. 2024 Mar 25;1196:177–207. doi: 10.3897/zookeys.1196.118460 (PMC10985401; doi:10.3897/zookeys.1196.118460)
Supplement: XML Treatment for Ceroptresini [file zookeys.1196.118460-treatment5.xml]

<!DOCTYPE tp:taxon-treatment
  PUBLIC "-//TaxonX//DTD Taxonomic Treatment Publishing DTD v0 20100105//EN" "tax-treatment-NSO.dtd">
<tp:taxon-treatment xmlns:tp="http://www.plazi.org/taxpub"><tp:treatment-meta><kwd-group><label>Taxon classification</label><kwd>
                <named-content content-type="kingdom">Animalia</named-content>
              </kwd><kwd>
                <named-content content-type="order">Hymenoptera</named-content>
              </kwd><kwd>
                <named-content content-type="family">Cynipidae</named-content>
              </kwd></kwd-group><mixed-citation publication-type="journal"><person-group><name><surname>Nastasi</surname><given-names>Louis F.</given-names></name><name><surname>Buffington</surname><given-names>Matthew L.</given-names></name><name><surname>Davis</surname><given-names>Charles K.</given-names></name><name><surname>Deans</surname><given-names>Andrew R.</given-names></name></person-group><article-title>﻿Key to the North American tribes and genera of herb, rose, bramble, and inquiline gall wasps (<tp:taxon-name><tp:taxon-name-part taxon-name-part-type="order">Hymenoptera</tp:taxon-name-part></tp:taxon-name>, <tp:taxon-name><tp:taxon-name-part taxon-name-part-type="superfamily">Cynipoidea</tp:taxon-name-part></tp:taxon-name>, <tp:taxon-name><tp:taxon-name-part taxon-name-part-type="family">Cynipidae</tp:taxon-name-part></tp:taxon-name><italic>sensu lato</italic>)</article-title><source>Zookeys</source><day>25</day><month>03</month><year>2024</year><volume>1196</volume><fpage>177</fpage><lpage>207</lpage><pub-id pub-id-type="doi">10.3897/zookeys.1196.118460</pub-id></mixed-citation></tp:treatment-meta><tp:nomenclature><label>﻿</label><tp:taxon-name>
              <object-id xmlns:xlink="http://www.w3.org/1999/xlink" content-type="arpha" xlink:type="simple">B51D64F3-96AF-51E3-BB0E-CA7DD06E166E</object-id>
              <tp:taxon-name-part taxon-name-part-type="tribe">Ceroptresini</tp:taxon-name-part>
            </tp:taxon-name><xref ref-type="fig" rid="F15">Figs 68</xref><xref ref-type="fig" rid="F15">, 69</xref></tp:nomenclature><tp:treatment-sec sec-type="diagnosis" id="SECID0ECCBI"><title>Diagnosis.</title><p>Pronotum tall and broad dorsomedially. Pronotal submedial pits distinct and well-impressed. Pronotal plate present and complete. Mesoscutellar foveae distinct. Fore wing with marginal cell closed. Metatarsal claws with basal lobe. Metasoma with syntergite, with third tergite greatly enlarged and occupying most of metasoma and with second tergite reduced but free and articulating. First metasomal tergite usually more or less concealed between mesosoma and metasoma and without conspicuous sculpture (more visible and conspicuously striate in some taxa easily confused with <italic><tp:taxon-name><tp:taxon-name-part taxon-name-part-type="genus" reg="Ceroptres">Ceroptres</tp:taxon-name-part></tp:taxon-name></italic>). Body generally weakly sculptured.</p><fig id="F15" position="float" orientation="portrait"><object-id xmlns:xlink="http://www.w3.org/1999/xlink" content-type="doi" xlink:type="simple">10.3897/zookeys.1196.118460.figures68-69</object-id><object-id xmlns:xlink="http://www.w3.org/1999/xlink" content-type="arpha" xlink:type="simple">28E2ACBC-720D-5856-A806-CB3CDE27DB96</object-id><label>Figures 68, 69.</label><caption><p><bold>68</bold><italic><tp:taxon-name><tp:taxon-name-part taxon-name-part-type="genus" reg="Buffingtonella">Buffingtonella</tp:taxon-name-part><tp:taxon-name-part taxon-name-part-type="species" reg="polita">polita</tp:taxon-name-part></tp:taxon-name></italic>, lateral view (<ext-link xmlns:xlink="http://www.w3.org/1999/xlink" xlink:href="https://mbd-db.osu.edu/hol/search_results?&amp;search_type=fast&amp;q=USNMENT00892509" ext-link-type="uri" xlink:type="simple">USNMENT00892509</ext-link>) <bold>69</bold><italic><tp:taxon-name><tp:taxon-name-part taxon-name-part-type="genus" reg="Ceroptres">Ceroptres</tp:taxon-name-part></tp:taxon-name></italic> sp., lateral view (<ext-link xmlns:xlink="http://www.w3.org/1999/xlink" xlink:href="https://mbd-db.osu.edu/hol/search_results?&amp;search_type=fast&amp;q=USNMENT00917016" ext-link-type="uri" xlink:type="simple">USNMENT00917016</ext-link>).</p></caption><graphic xmlns:xlink="http://www.w3.org/1999/xlink" xlink:href="zookeys-1196-177_article-118460__-g015.jpg" position="float" orientation="portrait" xlink:type="simple" id="oo_1009578.jpg"><uri content-type="original_file" xlink:type="simple">https://binary.pensoft.net/fig/1009578</uri></graphic></fig></tp:treatment-sec><tp:treatment-sec sec-type="notes" id="SECID0E3DBI"><title>Note.</title><p><tp:taxon-name><tp:taxon-name-part taxon-name-part-type="tribe">Ceroptresini</tp:taxon-name-part></tp:taxon-name> includes 19 North American species: 18 species of <italic><tp:taxon-name><tp:taxon-name-part taxon-name-part-type="genus" reg="Ceroptres">Ceroptres</tp:taxon-name-part></tp:taxon-name></italic> Hartig and <italic><tp:taxon-name><tp:taxon-name-part taxon-name-part-type="genus" reg="Buffingtonella">Buffingtonella</tp:taxon-name-part><tp:taxon-name-part taxon-name-part-type="species" reg="polita">polita</tp:taxon-name-part></tp:taxon-name></italic> (Ashmead, 1896) (<xref ref-type="bibr" rid="B15">Nastasi and Deans 2021</xref>).</p></tp:treatment-sec><ref-list><ref id="B15"><mixed-citation xmlns:xlink="http://www.w3.org/1999/xlink" xlink:type="simple"><person-group><name name-style="western"><surname>Nastasi</surname><given-names>LF</given-names></name><name name-style="western"><surname>Deans</surname><given-names>AR</given-names></name></person-group> (<year>2021</year>) Catalogue of rose gall, herb gall, and inquiline gall wasps (<tp:taxon-name><tp:taxon-name-part taxon-name-part-type="order">Hymenoptera</tp:taxon-name-part></tp:taxon-name>: <tp:taxon-name><tp:taxon-name-part taxon-name-part-type="family">Cynipidae</tp:taxon-name-part></tp:taxon-name>) of the United States, Canada and Mexico. Biodiversity Data Journal 9: e68558. <ext-link xlink:href="10.3897/BDJ.9.e68558" ext-link-type="doi" xlink:type="simple">https://doi.org/10.3897/BDJ.9.e68558</ext-link></mixed-citation></ref></ref-list></tp:taxon-treatment>
