# Supplementary material for: ﻿Key to the North American tribes and genera of herb, rose, bramble, and inquiline gall wasps (Hymenoptera, Cynipoidea, Cynipidaesensu lato)
Source: Zookeys. 2024 Mar 25;1196:177–207. doi: 10.3897/zookeys.1196.118460 (PMC10985401; doi:10.3897/zookeys.1196.118460)
Supplement: XML Treatment for Buffingtonella [file zookeys.1196.118460-treatment6.xml]

<!DOCTYPE tp:taxon-treatment
  PUBLIC "-//TaxonX//DTD Taxonomic Treatment Publishing DTD v0 20100105//EN" "tax-treatment-NSO.dtd">
<tp:taxon-treatment xmlns:tp="http://www.plazi.org/taxpub"><tp:treatment-meta><kwd-group><label>Taxon classification</label><kwd>
                <named-content content-type="kingdom">Animalia</named-content>
              </kwd><kwd>
                <named-content content-type="order">Hymenoptera</named-content>
              </kwd><kwd>
                <named-content content-type="family">Cynipidae</named-content>
              </kwd></kwd-group><mixed-citation publication-type="journal"><person-group><name><surname>Nastasi</surname><given-names>Louis F.</given-names></name><name><surname>Buffington</surname><given-names>Matthew L.</given-names></name><name><surname>Davis</surname><given-names>Charles K.</given-names></name><name><surname>Deans</surname><given-names>Andrew R.</given-names></name></person-group><article-title>﻿Key to the North American tribes and genera of herb, rose, bramble, and inquiline gall wasps (<tp:taxon-name><tp:taxon-name-part taxon-name-part-type="order">Hymenoptera</tp:taxon-name-part></tp:taxon-name>, <tp:taxon-name><tp:taxon-name-part taxon-name-part-type="superfamily">Cynipoidea</tp:taxon-name-part></tp:taxon-name>, <tp:taxon-name><tp:taxon-name-part taxon-name-part-type="family">Cynipidae</tp:taxon-name-part></tp:taxon-name><italic>sensu lato</italic>)</article-title><source>Zookeys</source><day>25</day><month>03</month><year>2024</year><volume>1196</volume><fpage>177</fpage><lpage>207</lpage><pub-id pub-id-type="doi">10.3897/zookeys.1196.118460</pub-id></mixed-citation></tp:treatment-meta><tp:nomenclature><label>﻿</label><tp:taxon-name>
              <object-id xmlns:xlink="http://www.w3.org/1999/xlink" content-type="arpha" xlink:type="simple">267542F4-9CC3-57AD-9176-075CA7EAC182</object-id>
              <tp:taxon-name-part taxon-name-part-type="genus" reg="Buffingtonella">Buffingtonella</tp:taxon-name-part>
            </tp:taxon-name><tp:taxon-authority>Lobato-Vila &amp; Pujade-Villar, 2019</tp:taxon-authority></tp:nomenclature><tp:treatment-sec sec-type="type species" id="SECID0E4FBI"><title>Type species.</title><p><italic><tp:taxon-name><tp:taxon-name-part taxon-name-part-type="genus" reg="Ceroptres">Ceroptres</tp:taxon-name-part><tp:taxon-name-part taxon-name-part-type="species" reg="politus">politus</tp:taxon-name-part></tp:taxon-name></italic> Ashmead, 1896</p></tp:treatment-sec><tp:treatment-sec sec-type="diagnosis" id="SECID0EOGBI"><title>Diagnosis.</title><p>Area between toruli not depressed and without dense pubescence. Metasomal tergite 1 relatively large and ring-like, not concealed, and longitudinally striate. Frons entirely without facial carinae ventral to toruli.</p></tp:treatment-sec><tp:treatment-sec sec-type="notes" id="SECID0ETGBI"><title>Note.</title><p><italic><tp:taxon-name><tp:taxon-name-part taxon-name-part-type="genus" reg="Buffingtonella">Buffingtonella</tp:taxon-name-part></tp:taxon-name></italic> is known only from Virginia from eight specimens collected in 1884 and 1885 (<xref ref-type="bibr" rid="B9">Lobato-Vila and Pujade-Villar 2019</xref>). These specimens were apparently ovipositing into the midribs of leaves of <italic><tp:taxon-name><tp:taxon-name-part taxon-name-part-type="genus" reg="Quercus">Quercus</tp:taxon-name-part><tp:taxon-name-part taxon-name-part-type="species" reg="rubra">rubra</tp:taxon-name-part></tp:taxon-name></italic> L. at the time of collection, and as such, <italic><tp:taxon-name><tp:taxon-name-part taxon-name-part-type="genus" reg="Buffingtonella">B.</tp:taxon-name-part><tp:taxon-name-part taxon-name-part-type="species" reg="polita">polita</tp:taxon-name-part></tp:taxon-name></italic> has been assumed to be an inquiline of an unidentified oak gall wasp (<xref ref-type="bibr" rid="B9">Lobato-Vila and Pujade-Villar 2019</xref>). However, the placement of this genus in <tp:taxon-name><tp:taxon-name-part taxon-name-part-type="tribe">Ceroptresini</tp:taxon-name-part></tp:taxon-name>, its recognition as distinct from other related taxa, and its biology remain to be substantiated (<xref ref-type="bibr" rid="B9">Lobato-Vila and Pujade-Villar 2019</xref>). Upon examining the aforementioned material of this species in the National Museum of Natural History, we confirm the diagnostic characters for the genus as described by <xref ref-type="bibr" rid="B9">Lobato-Vila and Pujade-Villar (2019)</xref> and have included it in the above key.</p><sec sec-type="﻿North American species (Nastasi and Deans 2021)" id="SECID0ELIBI"><title>﻿North American species (Nastasi and Deans 2021):</title><p>1. <italic><tp:taxon-name><tp:taxon-name-part taxon-name-part-type="genus" reg="Buffingtonella">Buffingtonella</tp:taxon-name-part><tp:taxon-name-part taxon-name-part-type="species" reg="polita">polita</tp:taxon-name-part></tp:taxon-name></italic> (Ashmead, 1896)</p></sec></tp:treatment-sec><ref-list><ref id="B9"><mixed-citation xmlns:xlink="http://www.w3.org/1999/xlink" xlink:type="simple"><person-group><name name-style="western"><surname>Lobato-Vila</surname><given-names>I</given-names></name><name name-style="western"><surname>Pujade-Villar</surname><given-names>J</given-names></name></person-group> (<year>2019</year>) <article-title>Revision of world <tp:taxon-name><tp:taxon-name-part taxon-name-part-type="tribe">Ceroptresini</tp:taxon-name-part></tp:taxon-name> (<tp:taxon-name><tp:taxon-name-part taxon-name-part-type="order">Hymenoptera</tp:taxon-name-part></tp:taxon-name>: <tp:taxon-name><tp:taxon-name-part taxon-name-part-type="family">Cynipidae</tp:taxon-name-part></tp:taxon-name>) with the description of a new genus and five new species.</article-title><source>Zootaxa</source><volume>4685</volume>(<issue>1</issue>): <fpage>1</fpage>–<lpage>67</lpage>. <ext-link xlink:href="10.11646/zootaxa.4685.1.1" ext-link-type="doi" xlink:type="simple">https://doi.org/10.11646/zootaxa.4685.1.1</ext-link></mixed-citation></ref></ref-list></tp:taxon-treatment>
