# Supplementary material for: ﻿Key to the North American tribes and genera of herb, rose, bramble, and inquiline gall wasps (Hymenoptera, Cynipoidea, Cynipidaesensu lato)
Source: Zookeys. 2024 Mar 25;1196:177–207. doi: 10.3897/zookeys.1196.118460 (PMC10985401; doi:10.3897/zookeys.1196.118460)
Supplement: XML Treatment for Ceroptres [file zookeys.1196.118460-treatment7.xml]

<!DOCTYPE tp:taxon-treatment
  PUBLIC "-//TaxonX//DTD Taxonomic Treatment Publishing DTD v0 20100105//EN" "tax-treatment-NSO.dtd">
<tp:taxon-treatment xmlns:tp="http://www.plazi.org/taxpub"><tp:treatment-meta><kwd-group><label>Taxon classification</label><kwd>
                <named-content content-type="kingdom">Animalia</named-content>
              </kwd><kwd>
                <named-content content-type="order">Hymenoptera</named-content>
              </kwd><kwd>
                <named-content content-type="family">Cynipidae</named-content>
              </kwd></kwd-group><mixed-citation publication-type="journal"><person-group><name><surname>Nastasi</surname><given-names>Louis F.</given-names></name><name><surname>Buffington</surname><given-names>Matthew L.</given-names></name><name><surname>Davis</surname><given-names>Charles K.</given-names></name><name><surname>Deans</surname><given-names>Andrew R.</given-names></name></person-group><article-title>﻿Key to the North American tribes and genera of herb, rose, bramble, and inquiline gall wasps (<tp:taxon-name><tp:taxon-name-part taxon-name-part-type="order">Hymenoptera</tp:taxon-name-part></tp:taxon-name>, <tp:taxon-name><tp:taxon-name-part taxon-name-part-type="superfamily">Cynipoidea</tp:taxon-name-part></tp:taxon-name>, <tp:taxon-name><tp:taxon-name-part taxon-name-part-type="family">Cynipidae</tp:taxon-name-part></tp:taxon-name><italic>sensu lato</italic>)</article-title><source>Zookeys</source><day>25</day><month>03</month><year>2024</year><volume>1196</volume><fpage>177</fpage><lpage>207</lpage><pub-id pub-id-type="doi">10.3897/zookeys.1196.118460</pub-id></mixed-citation></tp:treatment-meta><tp:nomenclature><label>﻿</label><tp:taxon-name>
              <object-id xmlns:xlink="http://www.w3.org/1999/xlink" content-type="arpha" xlink:type="simple">A1D832E4-30C7-5443-936E-BC9B124439C6</object-id>
              <tp:taxon-name-part taxon-name-part-type="genus" reg="Ceroptres">Ceroptres</tp:taxon-name-part>
            </tp:taxon-name><tp:taxon-authority>Hartig, 1840</tp:taxon-authority></tp:nomenclature><tp:treatment-sec sec-type="type species" id="SECID0E3JBI"><title>Type species.</title><p><italic><tp:taxon-name><tp:taxon-name-part taxon-name-part-type="genus" reg="Ceroptres">Ceroptres</tp:taxon-name-part><tp:taxon-name-part taxon-name-part-type="species" reg="clavicornis">clavicornis</tp:taxon-name-part></tp:taxon-name></italic> Hartig, 1840.</p></tp:treatment-sec><tp:treatment-sec sec-type="diagnosis" id="SECID0ENKBI"><title>Diagnosis.</title><p>Area between toruli distinctly depressed and with abundant pubescence. Metasomal tergite 1 small, mostly concealed between mesosoma and following tergites, and dorsally smooth. Frons with distinct facial carinae ventral to toruli, apparent at least as short ridges (we strongly recommend careful positioning and light diffusion when assessing this character).</p></tp:treatment-sec><tp:treatment-sec sec-type="notes" id="SECID0ESKBI"><title>Note.</title><p><italic><tp:taxon-name><tp:taxon-name-part taxon-name-part-type="genus" reg="Ceroptres">Ceroptres</tp:taxon-name-part></tp:taxon-name></italic> are occasionally reared from galls induced on oaks by members of the tribe <tp:taxon-name><tp:taxon-name-part taxon-name-part-type="tribe">Cynipini</tp:taxon-name-part></tp:taxon-name> (<xref ref-type="bibr" rid="B9">Lobato-Vila and Pujade-Villar 2019</xref>; <xref ref-type="bibr" rid="B15">Nastasi and Deans 2021</xref>), but are otherwise infrequently encountered. <italic><tp:taxon-name><tp:taxon-name-part taxon-name-part-type="genus" reg="Ceroptres">Ceroptres</tp:taxon-name-part></tp:taxon-name></italic> are presumed to be inquilines of <tp:taxon-name><tp:taxon-name-part taxon-name-part-type="tribe">Cynipini</tp:taxon-name-part></tp:taxon-name> (<xref ref-type="bibr" rid="B23">Ronquist et al. 2015</xref>), although some theorize that they may actually be parasitoids due to observation of female <italic><tp:taxon-name><tp:taxon-name-part taxon-name-part-type="genus" reg="Ceroptres">Ceroptres</tp:taxon-name-part></tp:taxon-name></italic> ovipositing into mature galls rather than developing galls as is typical for gall inquilines (Z. Liu, in lit.). While 18 described species of <italic><tp:taxon-name><tp:taxon-name-part taxon-name-part-type="genus" reg="Ceroptres">Ceroptres</tp:taxon-name-part></tp:taxon-name></italic> are known from North America, the diversity of this genus has been sparsely surveyed, and many undescribed species are known in association with oak galls (S. Rollins and C. Tribull, pers. comm. 2023). <italic><tp:taxon-name><tp:taxon-name-part taxon-name-part-type="genus" reg="Ceroptres">Ceroptres</tp:taxon-name-part></tp:taxon-name></italic> have also been reared by several North American research groups in association with galls of cecidomyiid midges, although the exact nature of this association is unknown.</p><sec sec-type="﻿North American species (Nastasi and Deans 2021)" id="SECID0ERMBI"><title>﻿North American species (Nastasi and Deans 2021):</title><p>1. <italic><tp:taxon-name><tp:taxon-name-part taxon-name-part-type="genus" reg="Ceroptres">Ceroptres</tp:taxon-name-part><tp:taxon-name-part taxon-name-part-type="species" reg="catesbaei">catesbaei</tp:taxon-name-part></tp:taxon-name></italic> Ashmead, 1885</p><p>2. <italic><tp:taxon-name><tp:taxon-name-part taxon-name-part-type="genus" reg="Ceroptres">Ceroptres</tp:taxon-name-part><tp:taxon-name-part taxon-name-part-type="species" reg="confertus">confertus</tp:taxon-name-part></tp:taxon-name></italic> (McCracken &amp; Egbert, 1922)</p><p>3. <italic><tp:taxon-name><tp:taxon-name-part taxon-name-part-type="genus" reg="Ceroptres">Ceroptres</tp:taxon-name-part><tp:taxon-name-part taxon-name-part-type="species" reg="cornigera">cornigera</tp:taxon-name-part></tp:taxon-name></italic> Melika &amp; Buss, 2002</p><p>4. <italic><tp:taxon-name><tp:taxon-name-part taxon-name-part-type="genus" reg="Ceroptres">Ceroptres</tp:taxon-name-part><tp:taxon-name-part taxon-name-part-type="species" reg="ensiger">ensiger</tp:taxon-name-part></tp:taxon-name></italic> (Walsh, 1864)</p><p>5. <italic><tp:taxon-name><tp:taxon-name-part taxon-name-part-type="genus" reg="Ceroptres">Ceroptres</tp:taxon-name-part><tp:taxon-name-part taxon-name-part-type="species" reg="frondosae">frondosae</tp:taxon-name-part></tp:taxon-name></italic> Ashmead, 1896</p><p>6. <italic><tp:taxon-name><tp:taxon-name-part taxon-name-part-type="genus" reg="Ceroptres">Ceroptres</tp:taxon-name-part><tp:taxon-name-part taxon-name-part-type="species" reg="junquerasi">junquerasi</tp:taxon-name-part></tp:taxon-name></italic> Lobato-Vila &amp; Pujade-Villar, 2019</p><p>7. <italic><tp:taxon-name><tp:taxon-name-part taxon-name-part-type="genus" reg="Ceroptres">Ceroptres</tp:taxon-name-part><tp:taxon-name-part taxon-name-part-type="species" reg="lanigerae">lanigerae</tp:taxon-name-part></tp:taxon-name></italic> Ashmead, 1885</p><p>8. <italic><tp:taxon-name><tp:taxon-name-part taxon-name-part-type="genus" reg="Ceroptres">Ceroptres</tp:taxon-name-part><tp:taxon-name-part taxon-name-part-type="species" reg="lenis">lenis</tp:taxon-name-part></tp:taxon-name></italic> Lobato-Vila &amp; Pujade-Villar, 2019</p><p>9. <italic><tp:taxon-name><tp:taxon-name-part taxon-name-part-type="genus" reg="Ceroptres">Ceroptres</tp:taxon-name-part><tp:taxon-name-part taxon-name-part-type="species" reg="mexicanus">mexicanus</tp:taxon-name-part></tp:taxon-name></italic> Lobato-Vila &amp; Pujade-Villar, 2019</p><p>10. <italic><tp:taxon-name><tp:taxon-name-part taxon-name-part-type="genus" reg="Ceroptres">Ceroptres</tp:taxon-name-part><tp:taxon-name-part taxon-name-part-type="species" reg="minutissimi">minutissimi</tp:taxon-name-part></tp:taxon-name></italic> Ashmead, 1885</p><p>11. <italic><tp:taxon-name><tp:taxon-name-part taxon-name-part-type="genus" reg="Ceroptres">Ceroptres</tp:taxon-name-part><tp:taxon-name-part taxon-name-part-type="species" reg="montensis">montensis</tp:taxon-name-part></tp:taxon-name></italic> Weld, 1957</p><p>12. <italic><tp:taxon-name><tp:taxon-name-part taxon-name-part-type="genus" reg="Ceroptres">Ceroptres</tp:taxon-name-part><tp:taxon-name-part taxon-name-part-type="species" reg="nigricus">nigricus</tp:taxon-name-part></tp:taxon-name></italic> Lobato-Vila &amp; Pujade-Villar, 2019</p><p>13. <italic><tp:taxon-name><tp:taxon-name-part taxon-name-part-type="genus" reg="Ceroptres">Ceroptres</tp:taxon-name-part><tp:taxon-name-part taxon-name-part-type="species" reg="petiolicola">petiolicola</tp:taxon-name-part></tp:taxon-name></italic> (Osten Sacken, 1861)</p><p>14. <italic><tp:taxon-name><tp:taxon-name-part taxon-name-part-type="genus" reg="Ceroptres">Ceroptres</tp:taxon-name-part><tp:taxon-name-part taxon-name-part-type="species" reg="pisum">pisum</tp:taxon-name-part></tp:taxon-name></italic> (Osten Sacken, 1861)</p><p>15. <italic><tp:taxon-name><tp:taxon-name-part taxon-name-part-type="genus" reg="Ceroptres">Ceroptres</tp:taxon-name-part><tp:taxon-name-part taxon-name-part-type="species" reg="quadratifacies">quadratifacies</tp:taxon-name-part></tp:taxon-name></italic> Lobato-Vila &amp; Pujade-Villar, 2019</p><p>16. <italic><tp:taxon-name><tp:taxon-name-part taxon-name-part-type="genus" reg="Ceroptres">Ceroptres</tp:taxon-name-part><tp:taxon-name-part taxon-name-part-type="species" reg="rufiventris">rufiventris</tp:taxon-name-part></tp:taxon-name></italic> Ashmead, 1896</p><p>17. <italic><tp:taxon-name><tp:taxon-name-part taxon-name-part-type="genus" reg="Ceroptres">Ceroptres</tp:taxon-name-part><tp:taxon-name-part taxon-name-part-type="species" reg="snellingi">snellingi</tp:taxon-name-part></tp:taxon-name></italic> Lyon, 1996</p></sec></tp:treatment-sec><ref-list><ref id="B9"><mixed-citation xmlns:xlink="http://www.w3.org/1999/xlink" xlink:type="simple"><person-group><name name-style="western"><surname>Lobato-Vila</surname><given-names>I</given-names></name><name name-style="western"><surname>Pujade-Villar</surname><given-names>J</given-names></name></person-group> (<year>2019</year>) <article-title>Revision of world <tp:taxon-name><tp:taxon-name-part taxon-name-part-type="tribe">Ceroptresini</tp:taxon-name-part></tp:taxon-name> (<tp:taxon-name><tp:taxon-name-part taxon-name-part-type="order">Hymenoptera</tp:taxon-name-part></tp:taxon-name>: <tp:taxon-name><tp:taxon-name-part taxon-name-part-type="family">Cynipidae</tp:taxon-name-part></tp:taxon-name>) with the description of a new genus and five new species.</article-title><source>Zootaxa</source><volume>4685</volume>(<issue>1</issue>): <fpage>1</fpage>–<lpage>67</lpage>. <ext-link xlink:href="10.11646/zootaxa.4685.1.1" ext-link-type="doi" xlink:type="simple">https://doi.org/10.11646/zootaxa.4685.1.1</ext-link></mixed-citation></ref><ref id="B15"><mixed-citation xmlns:xlink="http://www.w3.org/1999/xlink" xlink:type="simple"><person-group><name name-style="western"><surname>Nastasi</surname><given-names>LF</given-names></name><name name-style="western"><surname>Deans</surname><given-names>AR</given-names></name></person-group> (<year>2021</year>) Catalogue of rose gall, herb gall, and inquiline gall wasps (<tp:taxon-name><tp:taxon-name-part taxon-name-part-type="order">Hymenoptera</tp:taxon-name-part></tp:taxon-name>: <tp:taxon-name><tp:taxon-name-part taxon-name-part-type="family">Cynipidae</tp:taxon-name-part></tp:taxon-name>) of the United States, Canada and Mexico. Biodiversity Data Journal 9: e68558. <ext-link xlink:href="10.3897/BDJ.9.e68558" ext-link-type="doi" xlink:type="simple">https://doi.org/10.3897/BDJ.9.e68558</ext-link></mixed-citation></ref><ref id="B23"><mixed-citation xmlns:xlink="http://www.w3.org/1999/xlink" xlink:type="simple"><person-group><name name-style="western"><surname>Ronquist</surname><given-names>F</given-names></name><name name-style="western"><surname>Nieves-Aldrey</surname><given-names>JL</given-names></name><name name-style="western"><surname>Buffington</surname><given-names>ML</given-names></name><name name-style="western"><surname>Liu</surname><given-names>Z</given-names></name><name name-style="western"><surname>Liljeblad</surname><given-names>J</given-names></name><name name-style="western"><surname>Nylander</surname><given-names>JA</given-names></name></person-group> (<year>2015</year>) Phylogeny, evolution and classification of gall wasps: The plot thickens. PLoS ONE 10(5): e0123301. <ext-link xlink:href="10.1371/journal.pone.0123301" ext-link-type="doi" xlink:type="simple">https://doi.org/10.1371/journal.pone.0123301</ext-link></mixed-citation></ref></ref-list></tp:taxon-treatment>
