# Supplementary material for: ﻿Key to the North American tribes and genera of herb, rose, bramble, and inquiline gall wasps (Hymenoptera, Cynipoidea, Cynipidaesensu lato)
Source: Zookeys. 2024 Mar 25;1196:177–207. doi: 10.3897/zookeys.1196.118460 (PMC10985401; doi:10.3897/zookeys.1196.118460)
Supplement: XML Treatment for Cynipini [file zookeys.1196.118460-treatment8.xml]

<!DOCTYPE tp:taxon-treatment
  PUBLIC "-//TaxonX//DTD Taxonomic Treatment Publishing DTD v0 20100105//EN" "tax-treatment-NSO.dtd">
<tp:taxon-treatment xmlns:tp="http://www.plazi.org/taxpub"><tp:treatment-meta><kwd-group><label>Taxon classification</label><kwd>
                <named-content content-type="kingdom">Animalia</named-content>
              </kwd><kwd>
                <named-content content-type="order">Hymenoptera</named-content>
              </kwd><kwd>
                <named-content content-type="family">Cynipidae</named-content>
              </kwd></kwd-group><mixed-citation publication-type="journal"><person-group><name><surname>Nastasi</surname><given-names>Louis F.</given-names></name><name><surname>Buffington</surname><given-names>Matthew L.</given-names></name><name><surname>Davis</surname><given-names>Charles K.</given-names></name><name><surname>Deans</surname><given-names>Andrew R.</given-names></name></person-group><article-title>﻿Key to the North American tribes and genera of herb, rose, bramble, and inquiline gall wasps (<tp:taxon-name><tp:taxon-name-part taxon-name-part-type="order">Hymenoptera</tp:taxon-name-part></tp:taxon-name>, <tp:taxon-name><tp:taxon-name-part taxon-name-part-type="superfamily">Cynipoidea</tp:taxon-name-part></tp:taxon-name>, <tp:taxon-name><tp:taxon-name-part taxon-name-part-type="family">Cynipidae</tp:taxon-name-part></tp:taxon-name><italic>sensu lato</italic>)</article-title><source>Zookeys</source><day>25</day><month>03</month><year>2024</year><volume>1196</volume><fpage>177</fpage><lpage>207</lpage><pub-id pub-id-type="doi">10.3897/zookeys.1196.118460</pub-id></mixed-citation></tp:treatment-meta><tp:nomenclature><label>﻿</label><tp:taxon-name>
              <object-id xmlns:xlink="http://www.w3.org/1999/xlink" content-type="arpha" xlink:type="simple">30539C33-374A-572D-8699-018B414DE164</object-id>
              <tp:taxon-name-part taxon-name-part-type="tribe">Cynipini</tp:taxon-name-part>
            </tp:taxon-name><xref ref-type="fig" rid="F16">Figs 70–72</xref></tp:nomenclature><tp:treatment-sec sec-type="diagnosis" id="SECID0EVUBI"><title>Diagnosis.</title><p>Pronotum distinctly short and narrow dorsomedially, without distinct plate or pits. Scutellar foveae usually distinct. Mesopleuron usually without broad crenulate impression. Female hypopygium only very rarely plowshare-shaped; only so in <italic><tp:taxon-name><tp:taxon-name-part taxon-name-part-type="genus" reg="Protobalandricus">Protobalandricus</tp:taxon-name-part></tp:taxon-name></italic> Melika, Nicholls &amp; Stone, 2018, in which the mesopleuron is entirely smooth and therein readily separable from <italic><tp:taxon-name><tp:taxon-name-part taxon-name-part-type="genus" reg="Diplolepis">Diplolepis</tp:taxon-name-part></tp:taxon-name></italic> Geoffroy, 1762 (Cuesta Porta, pers. comm. 13 Feb 2024).</p><fig id="F16" position="float" orientation="portrait"><object-id xmlns:xlink="http://www.w3.org/1999/xlink" content-type="doi" xlink:type="simple">10.3897/zookeys.1196.118460.figures70-72</object-id><object-id xmlns:xlink="http://www.w3.org/1999/xlink" content-type="arpha" xlink:type="simple">CEB2A006-19BE-5823-8962-99EC6858F857</object-id><label>Figures 70–72.</label><caption><p><bold>70</bold><italic><tp:taxon-name><tp:taxon-name-part taxon-name-part-type="genus" reg="Dryocosmus">Dryocosmus</tp:taxon-name-part><tp:taxon-name-part taxon-name-part-type="species" reg="kuriphilus">kuriphilus</tp:taxon-name-part></tp:taxon-name></italic>, lateral view (<ext-link xmlns:xlink="http://www.w3.org/1999/xlink" xlink:href="https://mbd-db.osu.edu/hol/search_results?&amp;search_type=fast&amp;q=USNMENT01231861" ext-link-type="uri" xlink:type="simple">USNMENT01231861</ext-link>) <bold>71</bold><italic><tp:taxon-name><tp:taxon-name-part taxon-name-part-type="genus" reg="Andricus">Andricus</tp:taxon-name-part><tp:taxon-name-part taxon-name-part-type="species" reg="quercuscalifornicus">quercuscalifornicus</tp:taxon-name-part></tp:taxon-name></italic>, lateral view (<ext-link xmlns:xlink="http://www.w3.org/1999/xlink" xlink:href="https://mbd-db.osu.edu/hol/search_results?&amp;search_type=fast&amp;q=USNMENT01231839" ext-link-type="uri" xlink:type="simple">USNMENT01231839</ext-link>) <bold>72</bold><italic><tp:taxon-name><tp:taxon-name-part taxon-name-part-type="genus" reg="Phylloteras">Phylloteras</tp:taxon-name-part></tp:taxon-name></italic> sp., lateral view (<ext-link xmlns:xlink="http://www.w3.org/1999/xlink" xlink:href="https://mbd-db.osu.edu/hol/search_results?&amp;search_type=fast&amp;q=USNMENT01231835" ext-link-type="uri" xlink:type="simple">USNMENT01231835</ext-link>).</p></caption><graphic xmlns:xlink="http://www.w3.org/1999/xlink" xlink:href="zookeys-1196-177_article-118460__-g016.jpg" position="float" orientation="portrait" xlink:type="simple" id="oo_1009579.jpg"><uri content-type="original_file" xlink:type="simple">https://binary.pensoft.net/fig/1009579</uri></graphic></fig></tp:treatment-sec><tp:treatment-sec sec-type="notes" id="SECID0EIXBI"><title>Note.</title><p><tp:taxon-name><tp:taxon-name-part taxon-name-part-type="tribe">Cynipini</tp:taxon-name-part></tp:taxon-name> is represented by an estimated 680 North American species that induce galls primarily on <italic><tp:taxon-name><tp:taxon-name-part taxon-name-part-type="genus" reg="Quercus">Quercus</tp:taxon-name-part></tp:taxon-name></italic> (<tp:taxon-name><tp:taxon-name-part taxon-name-part-type="family">Fagaceae</tp:taxon-name-part></tp:taxon-name>) (<xref ref-type="bibr" rid="B13">Melika et al. 2021</xref>). Additional host genera known are <italic><tp:taxon-name><tp:taxon-name-part taxon-name-part-type="genus" reg="Castanea">Castanea</tp:taxon-name-part></tp:taxon-name></italic> Mill., <italic><tp:taxon-name><tp:taxon-name-part taxon-name-part-type="genus" reg="Chrysolepis">Chrysolepis</tp:taxon-name-part></tp:taxon-name></italic> Hjelmq., and <italic><tp:taxon-name><tp:taxon-name-part taxon-name-part-type="genus" reg="Notholithocarpus">Notholithocarpus</tp:taxon-name-part></tp:taxon-name></italic> Manos, Cannon, &amp; S.H. Oh (<xref ref-type="bibr" rid="B3">Buffington and Morita 2009</xref>). Genera belonging to <tp:taxon-name><tp:taxon-name-part taxon-name-part-type="tribe">Cynipini</tp:taxon-name-part></tp:taxon-name> are not keyed in the present work due to the presence of several highly unstable genera that prohibit clear morphological recognition, although recent studies (e.g., <xref ref-type="bibr" rid="B13">Melika et al. 2021</xref>) have made taxonomic changes that greatly ease this burden. Further revisionary studies will continue to stabilize genera in the <tp:taxon-name><tp:taxon-name-part taxon-name-part-type="tribe">Cynipini</tp:taxon-name-part></tp:taxon-name>, and a key to <tp:taxon-name><tp:taxon-name-part taxon-name-part-type="tribe">Cynipini</tp:taxon-name-part></tp:taxon-name> will be published when possible. Relevant keys for <tp:taxon-name><tp:taxon-name-part taxon-name-part-type="tribe">Cynipini</tp:taxon-name-part></tp:taxon-name> include <xref ref-type="bibr" rid="B25">Weld (1952)</xref>, <xref ref-type="bibr" rid="B28">Zimmerman (2018)</xref>, and <xref ref-type="bibr" rid="B13">Melika et al. (2021)</xref>, but these works are partial in their taxon coverage or do not align well with current taxonomic hypotheses.</p></tp:treatment-sec><ref-list><ref id="B13"><mixed-citation xmlns:xlink="http://www.w3.org/1999/xlink" xlink:type="simple"><person-group><name name-style="western"><surname>Melika</surname><given-names>G</given-names></name><name name-style="western"><surname>Pujade-Villar</surname><given-names>J</given-names></name><name name-style="western"><surname>Nicholls</surname><given-names>JA</given-names></name><name name-style="western"><surname>Cuesta-Porta</surname><given-names>V</given-names></name><name name-style="western"><surname>Cooke-McEwen</surname><given-names>C</given-names></name><name name-style="western"><surname>Stone</surname><given-names>GN</given-names></name></person-group> (<year>2021</year>) <article-title>Three new Nearctic genera of oak cynipid gall wasps (<tp:taxon-name><tp:taxon-name-part taxon-name-part-type="order">Hymenoptera</tp:taxon-name-part></tp:taxon-name>: <tp:taxon-name><tp:taxon-name-part taxon-name-part-type="family">Cynipidae</tp:taxon-name-part></tp:taxon-name>: <tp:taxon-name><tp:taxon-name-part taxon-name-part-type="tribe">Cynipini</tp:taxon-name-part></tp:taxon-name>): <italic><tp:taxon-name><tp:taxon-name-part taxon-name-part-type="genus">Burnettweldia</tp:taxon-name-part></tp:taxon-name></italic> Pujade-Villar, Melika &amp; Nicholls, <italic><tp:taxon-name><tp:taxon-name-part taxon-name-part-type="genus">Nichollsiella</tp:taxon-name-part></tp:taxon-name></italic> Melika, Pujade-Villar &amp; Stone, <italic><tp:taxon-name><tp:taxon-name-part taxon-name-part-type="genus">Disholandricus</tp:taxon-name-part></tp:taxon-name></italic> Melika, Pujade-Villar &amp; Nicholls; and re-establishment of the genus <italic><tp:taxon-name><tp:taxon-name-part taxon-name-part-type="genus">Paracraspis</tp:taxon-name-part></tp:taxon-name></italic> Weld.</article-title><source>Zootaxa</source><volume>4993</volume>(<issue>1</issue>): <fpage>1</fpage>–<lpage>81</lpage>. <ext-link xlink:href="10.11646/zootaxa.4993.1.1" ext-link-type="doi" xlink:type="simple">https://doi.org/10.11646/zootaxa.4993.1.1</ext-link></mixed-citation></ref><ref id="B3"><mixed-citation xmlns:xlink="http://www.w3.org/1999/xlink" xlink:type="simple"><person-group><name name-style="western"><surname>Buffington</surname><given-names>ML</given-names></name><name name-style="western"><surname>Morita</surname><given-names>SI</given-names></name></person-group> (<year>2009</year>) <article-title>Not all oak gall wasps gall oaks: The description of <italic><tp:taxon-name><tp:taxon-name-part taxon-name-part-type="genus">Dryocosmus</tp:taxon-name-part><tp:taxon-name-part taxon-name-part-type="species">rileypokei</tp:taxon-name-part></tp:taxon-name></italic>, a new, apostate species of <tp:taxon-name><tp:taxon-name-part taxon-name-part-type="tribe">Cynipini</tp:taxon-name-part></tp:taxon-name> from California.</article-title><source>Proceedings of the Entomological Society of Washington</source><volume>111</volume>(<issue>1</issue>): <fpage>244</fpage>–<lpage>253</lpage>. <ext-link xlink:href="10.4289/0013-8797-111.1.244" ext-link-type="doi" xlink:type="simple">https://doi.org/10.4289/0013-8797-111.1.244</ext-link></mixed-citation></ref><ref id="B25"><mixed-citation xmlns:xlink="http://www.w3.org/1999/xlink" xlink:type="simple"><person-group><name name-style="western"><surname>Weld</surname><given-names>LH</given-names></name></person-group> (<year>1952</year>) <source><tp:taxon-name><tp:taxon-name-part taxon-name-part-type="superfamily">Cynipoidea</tp:taxon-name-part></tp:taxon-name> (Hym.) 1905–1950 being a Supplement to the Dalla Torre and Kieffer monograph, the <tp:taxon-name><tp:taxon-name-part taxon-name-part-type="family">Cynipidae</tp:taxon-name-part></tp:taxon-name> in Das Tierreich, Leiferung 24, 1910 and bringing the systematic literature of the world up to date, including keys to families and subfamilies and list of new generic, specific and variety names.</source><publisher-name>Ann Arbor</publisher-name>, <publisher-loc>Michigan, privately printed</publisher-loc>, <size units="page">351 pp</size>.</mixed-citation></ref><ref id="B28"><mixed-citation xmlns:xlink="http://www.w3.org/1999/xlink" xlink:type="simple"><person-group><name name-style="western"><surname>Zimmerman</surname><given-names>JR</given-names></name></person-group> (<year>2018</year>) <article-title>A synopsis of oak gall wasps (<tp:taxon-name><tp:taxon-name-part taxon-name-part-type="order">Hymenoptera</tp:taxon-name-part></tp:taxon-name>: <tp:taxon-name><tp:taxon-name-part taxon-name-part-type="family">Cynipidae</tp:taxon-name-part></tp:taxon-name>) of the southwestern United States with a key and comments on each of the genera.</article-title><source>Journal of the Kansas Entomological Society</source><volume>91</volume>(<issue>1</issue>): <fpage>58</fpage>–<lpage>70</lpage>. <ext-link xlink:href="10.2317/0022-8567-91.1.58" ext-link-type="doi" xlink:type="simple">https://doi.org/10.2317/0022-8567-91.1.58</ext-link></mixed-citation></ref></ref-list></tp:taxon-treatment>
