# Supplementary material for: ﻿Key to the North American tribes and genera of herb, rose, bramble, and inquiline gall wasps (Hymenoptera, Cynipoidea, Cynipidaesensu lato)
Source: Zookeys. 2024 Mar 25;1196:177–207. doi: 10.3897/zookeys.1196.118460 (PMC10985401; doi:10.3897/zookeys.1196.118460)
Supplement: XML Treatment for Diastrophini [file zookeys.1196.118460-treatment9.xml]

<!DOCTYPE tp:taxon-treatment
  PUBLIC "-//TaxonX//DTD Taxonomic Treatment Publishing DTD v0 20100105//EN" "tax-treatment-NSO.dtd">
<tp:taxon-treatment xmlns:tp="http://www.plazi.org/taxpub"><tp:treatment-meta><kwd-group><label>Taxon classification</label><kwd>
                <named-content content-type="kingdom">Animalia</named-content>
              </kwd><kwd>
                <named-content content-type="order">Hymenoptera</named-content>
              </kwd><kwd>
                <named-content content-type="family">Cynipidae</named-content>
              </kwd></kwd-group><mixed-citation publication-type="journal"><person-group><name><surname>Nastasi</surname><given-names>Louis F.</given-names></name><name><surname>Buffington</surname><given-names>Matthew L.</given-names></name><name><surname>Davis</surname><given-names>Charles K.</given-names></name><name><surname>Deans</surname><given-names>Andrew R.</given-names></name></person-group><article-title>﻿Key to the North American tribes and genera of herb, rose, bramble, and inquiline gall wasps (<tp:taxon-name><tp:taxon-name-part taxon-name-part-type="order">Hymenoptera</tp:taxon-name-part></tp:taxon-name>, <tp:taxon-name><tp:taxon-name-part taxon-name-part-type="superfamily">Cynipoidea</tp:taxon-name-part></tp:taxon-name>, <tp:taxon-name><tp:taxon-name-part taxon-name-part-type="family">Cynipidae</tp:taxon-name-part></tp:taxon-name><italic>sensu lato</italic>)</article-title><source>Zookeys</source><day>25</day><month>03</month><year>2024</year><volume>1196</volume><fpage>177</fpage><lpage>207</lpage><pub-id pub-id-type="doi">10.3897/zookeys.1196.118460</pub-id></mixed-citation></tp:treatment-meta><tp:nomenclature><label>﻿</label><tp:taxon-name>
              <object-id xmlns:xlink="http://www.w3.org/1999/xlink" content-type="arpha" xlink:type="simple">2D1172A4-CEE2-5D68-9936-93A993A40C34</object-id>
              <tp:taxon-name-part taxon-name-part-type="tribe">Diastrophini</tp:taxon-name-part>
            </tp:taxon-name><xref ref-type="fig" rid="F17">Figs 73–75</xref><xref ref-type="fig" rid="F21">, 92–94</xref></tp:nomenclature><tp:treatment-sec sec-type="diagnosis" id="SECID0EH2BI"><title>Diagnosis.</title><p>Pronotum tall and broad dorsomedially. Pronotal submedial pits distinct and well-impressed. Pronotal plate present and complete, distinct both dorsally and ventrally. Mesopleuron sculpture striate or smooth and shining. Mesoscutellar foveae distinct. Fore wing with marginal cell entirely open or entirely closed, never partially open. Wings often with darkened areas, especially around the marginal cell. Metatarsal claws always with basal lobe. Metasomal tergites 2 and 3 either free and articulate, or fused into a syntergite in some females.</p><fig id="F17" position="float" orientation="portrait"><object-id xmlns:xlink="http://www.w3.org/1999/xlink" content-type="doi" xlink:type="simple">10.3897/zookeys.1196.118460.figures73-75</object-id><object-id xmlns:xlink="http://www.w3.org/1999/xlink" content-type="arpha" xlink:type="simple">EC21B9DA-0EC9-5356-B297-B138F9470CAB</object-id><label>Figures 73–75.</label><caption><p><bold>73</bold><italic><tp:taxon-name><tp:taxon-name-part taxon-name-part-type="genus" reg="Diastrophus">Diastrophus</tp:taxon-name-part><tp:taxon-name-part taxon-name-part-type="species" reg="kincaidii">kincaidii</tp:taxon-name-part></tp:taxon-name></italic>, lateral view (PSUC_FEM 000251280) <bold>74</bold><italic><tp:taxon-name><tp:taxon-name-part taxon-name-part-type="genus" reg="Periclistus">Periclistus</tp:taxon-name-part></tp:taxon-name></italic> sp., lateral view (PSUC_FEM 000250920) <bold>75</bold><italic><tp:taxon-name><tp:taxon-name-part taxon-name-part-type="genus" reg="Synophromorpha">Synophromorpha</tp:taxon-name-part></tp:taxon-name></italic> sp., lateral view (PSUC_FEM 000250918).</p></caption><graphic xmlns:xlink="http://www.w3.org/1999/xlink" xlink:href="zookeys-1196-177_article-118460__-g017.jpg" position="float" orientation="portrait" xlink:type="simple" id="oo_1009580.jpg"><uri content-type="original_file" xlink:type="simple">https://binary.pensoft.net/fig/1009580</uri></graphic></fig></tp:treatment-sec><tp:treatment-sec sec-type="notes" id="SECID0EY3BI"><title>Note.</title><p><tp:taxon-name><tp:taxon-name-part taxon-name-part-type="tribe">Diastrophini</tp:taxon-name-part></tp:taxon-name> includes 25 described North American species in three genera: <italic><tp:taxon-name><tp:taxon-name-part taxon-name-part-type="genus" reg="Diastrophus">Diastrophus</tp:taxon-name-part></tp:taxon-name></italic> Hartig, 1840, <italic><tp:taxon-name><tp:taxon-name-part taxon-name-part-type="genus" reg="Periclistus">Periclistus</tp:taxon-name-part></tp:taxon-name></italic> Förster, 1869, and <italic><tp:taxon-name><tp:taxon-name-part taxon-name-part-type="genus" reg="Synophromorpha">Synophromorpha</tp:taxon-name-part></tp:taxon-name></italic> Ashmead, 1903 (<xref ref-type="bibr" rid="B15">Nastasi and Deans 2021</xref>). The North American members of this tribe are gall inducers on various <tp:taxon-name><tp:taxon-name-part taxon-name-part-type="family">Rosaceae</tp:taxon-name-part></tp:taxon-name> or inquilines in the galls of <italic><tp:taxon-name><tp:taxon-name-part taxon-name-part-type="genus" reg="Diastrophus">Diastrophus</tp:taxon-name-part></tp:taxon-name></italic> Hartig, 1840 or <italic><tp:taxon-name><tp:taxon-name-part taxon-name-part-type="genus" reg="Diplolepis">Diplolepis</tp:taxon-name-part></tp:taxon-name></italic> Geoffroy, 1762 (<xref ref-type="bibr" rid="B15">Nastasi and Deans 2021</xref>).</p></tp:treatment-sec><tp:treatment-sec><!--Section generated to contain objects referenced in tp:taxon-treatment.--><fig id="F21" position="float" orientation="portrait"><object-id xmlns:xlink="http://www.w3.org/1999/xlink" content-type="doi" xlink:type="simple">10.3897/zookeys.1196.118460.figures87-95</object-id><object-id xmlns:xlink="http://www.w3.org/1999/xlink" content-type="arpha" xlink:type="simple">64DB378D-AB60-5095-AF3B-EF0F1FD2DD54</object-id><label>Figures 87–95.</label><caption><p><bold>87</bold> galls of <italic><tp:taxon-name><tp:taxon-name-part taxon-name-part-type="genus" reg="Antistrophus">Antistrophus</tp:taxon-name-part><tp:taxon-name-part taxon-name-part-type="species" reg="pisum">pisum</tp:taxon-name-part></tp:taxon-name></italic> on stem of <italic><tp:taxon-name><tp:taxon-name-part taxon-name-part-type="genus" reg="Lygodesmia">Lygodesmia</tp:taxon-name-part><tp:taxon-name-part taxon-name-part-type="species" reg="juncea">juncea</tp:taxon-name-part></tp:taxon-name></italic> (<tp:taxon-name><tp:taxon-name-part taxon-name-part-type="family">Asteraceae</tp:taxon-name-part></tp:taxon-name>: <tp:taxon-name><tp:taxon-name-part taxon-name-part-type="tribe">Cichorieae</tp:taxon-name-part></tp:taxon-name>), photographed by Chris Friesen (<ext-link xmlns:xlink="http://www.w3.org/1999/xlink" xlink:href="https://www.inaturalist.org/observations/95588437" ext-link-type="uri" xlink:type="simple">https://www.inaturalist.org/observations/95588437</ext-link>) <bold>88</bold> galls of <italic><tp:taxon-name><tp:taxon-name-part taxon-name-part-type="genus" reg="Antistrophus">Antistrophus</tp:taxon-name-part><tp:taxon-name-part taxon-name-part-type="species" reg="rufus">rufus</tp:taxon-name-part></tp:taxon-name></italic> in dissected stem of <italic><tp:taxon-name><tp:taxon-name-part taxon-name-part-type="genus" reg="Silphium">Silphium</tp:taxon-name-part><tp:taxon-name-part taxon-name-part-type="species" reg="laciniatum">laciniatum</tp:taxon-name-part></tp:taxon-name></italic> (<tp:taxon-name><tp:taxon-name-part taxon-name-part-type="family">Asteraceae</tp:taxon-name-part></tp:taxon-name>: Heliantheae), photographed by Andy Deans (<ext-link xmlns:xlink="http://www.w3.org/1999/xlink" xlink:href="https://www.inaturalist.org/observations/64708490" ext-link-type="uri" xlink:type="simple">https://www.inaturalist.org/observations/64708490</ext-link>) <bold>89</bold> gall of <italic><tp:taxon-name><tp:taxon-name-part taxon-name-part-type="genus" reg="Antistrophus">Antistrophus</tp:taxon-name-part><tp:taxon-name-part taxon-name-part-type="species" reg="silphii">silphii</tp:taxon-name-part></tp:taxon-name></italic> on apical stem of <italic><tp:taxon-name><tp:taxon-name-part taxon-name-part-type="genus" reg="Silphium">Silphium</tp:taxon-name-part><tp:taxon-name-part taxon-name-part-type="species" reg="integrifolium">integrifolium</tp:taxon-name-part></tp:taxon-name></italic> (<tp:taxon-name><tp:taxon-name-part taxon-name-part-type="family">Asteraceae</tp:taxon-name-part></tp:taxon-name>: Heliantheae), photographed by Andy Deans (<ext-link xmlns:xlink="http://www.w3.org/1999/xlink" xlink:href="https://www.inaturalist.org/observations/64708191" ext-link-type="uri" xlink:type="simple">https://www.inaturalist.org/observations/64708191</ext-link>) <bold>90</bold> galls of <italic><tp:taxon-name><tp:taxon-name-part taxon-name-part-type="genus" reg="Diplolepis">Diplolepis</tp:taxon-name-part><tp:taxon-name-part taxon-name-part-type="species" reg="polita">polita</tp:taxon-name-part></tp:taxon-name></italic> on leaves of <italic><tp:taxon-name><tp:taxon-name-part taxon-name-part-type="genus" reg="Rosa">Rosa</tp:taxon-name-part></tp:taxon-name></italic> sp. (<tp:taxon-name><tp:taxon-name-part taxon-name-part-type="family">Rosaceae</tp:taxon-name-part></tp:taxon-name>: Roseae), photographed by Garth Harwood (<ext-link xmlns:xlink="http://www.w3.org/1999/xlink" xlink:href="https://www.inaturalist.org/observations/165442438" ext-link-type="uri" xlink:type="simple">https://www.inaturalist.org/observations/165442438</ext-link>) <bold>91</bold> gall of <italic><tp:taxon-name><tp:taxon-name-part taxon-name-part-type="genus" reg="Diplolepis">Diplolepis</tp:taxon-name-part><tp:taxon-name-part taxon-name-part-type="species" reg="californica">californica</tp:taxon-name-part></tp:taxon-name></italic> on <italic><tp:taxon-name><tp:taxon-name-part taxon-name-part-type="genus" reg="Rosa">Rosa</tp:taxon-name-part></tp:taxon-name></italic> sp. (<tp:taxon-name><tp:taxon-name-part taxon-name-part-type="family">Rosaceae</tp:taxon-name-part></tp:taxon-name>: Roseae), photographed by Mary K. Hanson (<ext-link xmlns:xlink="http://www.w3.org/1999/xlink" xlink:href="https://www.inaturalist.org/observations/115655737" ext-link-type="uri" xlink:type="simple">https://www.inaturalist.org/observations/115655737</ext-link>) <bold>92</bold> gall of <italic><tp:taxon-name><tp:taxon-name-part taxon-name-part-type="genus" reg="Diastrophus">Diastrophus</tp:taxon-name-part><tp:taxon-name-part taxon-name-part-type="species" reg="potentillae">potentillae</tp:taxon-name-part></tp:taxon-name></italic> on <italic><tp:taxon-name><tp:taxon-name-part taxon-name-part-type="genus" reg="Potentilla">Potentilla</tp:taxon-name-part><tp:taxon-name-part taxon-name-part-type="species" reg="simplex">simplex</tp:taxon-name-part></tp:taxon-name></italic> (<tp:taxon-name><tp:taxon-name-part taxon-name-part-type="family">Rosaceae</tp:taxon-name-part></tp:taxon-name>: Potentilleae), photographed by Tom Murray (<ext-link xmlns:xlink="http://www.w3.org/1999/xlink" xlink:href="https://www.inaturalist.org/observations/134669544" ext-link-type="uri" xlink:type="simple">https://www.inaturalist.org/observations/134669544</ext-link>) <bold>93</bold> gall of <italic><tp:taxon-name><tp:taxon-name-part taxon-name-part-type="genus" reg="Diastrophus">Diastrophus</tp:taxon-name-part><tp:taxon-name-part taxon-name-part-type="species" reg="nebulosus">nebulosus</tp:taxon-name-part></tp:taxon-name></italic> on stem of <italic><tp:taxon-name><tp:taxon-name-part taxon-name-part-type="genus" reg="Rubus">Rubus</tp:taxon-name-part></tp:taxon-name></italic> sp. (<tp:taxon-name><tp:taxon-name-part taxon-name-part-type="family">Rosaceae</tp:taxon-name-part></tp:taxon-name>: Rubeae), photographed by Pam Curtin (<ext-link xmlns:xlink="http://www.w3.org/1999/xlink" xlink:href="https://www.inaturalist.org/observations/174007397" ext-link-type="uri" xlink:type="simple">https://www.inaturalist.org/observations/174007397</ext-link>) <bold>94</bold> galls of <italic><tp:taxon-name><tp:taxon-name-part taxon-name-part-type="genus" reg="Diastrophus">Diastrophus</tp:taxon-name-part><tp:taxon-name-part taxon-name-part-type="species" reg="kincaidii">kincaidii</tp:taxon-name-part></tp:taxon-name></italic> on stems of <italic><tp:taxon-name><tp:taxon-name-part taxon-name-part-type="genus" reg="Rubus">Rubus</tp:taxon-name-part><tp:taxon-name-part taxon-name-part-type="species" reg="parviflorus">parviflorus</tp:taxon-name-part></tp:taxon-name></italic> (<tp:taxon-name><tp:taxon-name-part taxon-name-part-type="family">Rosaceae</tp:taxon-name-part></tp:taxon-name>: Rubeae), photographed by Adam Heikkila (<ext-link xmlns:xlink="http://www.w3.org/1999/xlink" xlink:href="https://www.inaturalist.org/observations/173314109" ext-link-type="uri" xlink:type="simple">https://www.inaturalist.org/observations/173314109</ext-link>) <bold>95</bold> galls of <italic><tp:taxon-name><tp:taxon-name-part taxon-name-part-type="genus" reg="Phanacis">Phanacis</tp:taxon-name-part><tp:taxon-name-part taxon-name-part-type="species" reg="taraxaci">taraxaci</tp:taxon-name-part></tp:taxon-name></italic> on petiole of <italic><tp:taxon-name><tp:taxon-name-part taxon-name-part-type="genus" reg="Taraxacum">Taraxacum</tp:taxon-name-part><tp:taxon-name-part taxon-name-part-type="species" reg="officinale">officinale</tp:taxon-name-part></tp:taxon-name></italic> (<tp:taxon-name><tp:taxon-name-part taxon-name-part-type="family">Asteraceae</tp:taxon-name-part></tp:taxon-name>: <tp:taxon-name><tp:taxon-name-part taxon-name-part-type="tribe">Cichorieae</tp:taxon-name-part></tp:taxon-name>), photographed by Nathan Earley (<ext-link xmlns:xlink="http://www.w3.org/1999/xlink" xlink:href="https://www.inaturalist.org/observations/174118397" ext-link-type="uri" xlink:type="simple">https://www.inaturalist.org/observations/174118397</ext-link>).</p></caption><graphic xmlns:xlink="http://www.w3.org/1999/xlink" xlink:href="zookeys-1196-177_article-118460__-g021.jpg" position="float" orientation="portrait" xlink:type="simple" id="oo_1009584.jpg"><uri content-type="original_file" xlink:type="simple">https://binary.pensoft.net/fig/1009584</uri></graphic></fig></tp:treatment-sec><ref-list><ref id="B15"><mixed-citation xmlns:xlink="http://www.w3.org/1999/xlink" xlink:type="simple"><person-group><name name-style="western"><surname>Nastasi</surname><given-names>LF</given-names></name><name name-style="western"><surname>Deans</surname><given-names>AR</given-names></name></person-group> (<year>2021</year>) Catalogue of rose gall, herb gall, and inquiline gall wasps (<tp:taxon-name><tp:taxon-name-part taxon-name-part-type="order">Hymenoptera</tp:taxon-name-part></tp:taxon-name>: <tp:taxon-name><tp:taxon-name-part taxon-name-part-type="family">Cynipidae</tp:taxon-name-part></tp:taxon-name>) of the United States, Canada and Mexico. Biodiversity Data Journal 9: e68558. <ext-link xlink:href="10.3897/BDJ.9.e68558" ext-link-type="doi" xlink:type="simple">https://doi.org/10.3897/BDJ.9.e68558</ext-link></mixed-citation></ref></ref-list></tp:taxon-treatment>
