# Supplementary material for: ﻿Key to the North American tribes and genera of herb, rose, bramble, and inquiline gall wasps (Hymenoptera, Cynipoidea, Cynipidaesensu lato)
Source: Zookeys. 2024 Mar 25;1196:177–207. doi: 10.3897/zookeys.1196.118460 (PMC10985401; doi:10.3897/zookeys.1196.118460)
Supplement: XML Treatment for Diastrophus [file zookeys.1196.118460-treatment10.xml]

<!DOCTYPE tp:taxon-treatment
  PUBLIC "-//TaxonX//DTD Taxonomic Treatment Publishing DTD v0 20100105//EN" "tax-treatment-NSO.dtd">
<tp:taxon-treatment xmlns:tp="http://www.plazi.org/taxpub"><tp:treatment-meta><kwd-group><label>Taxon classification</label><kwd>
                <named-content content-type="kingdom">Animalia</named-content>
              </kwd><kwd>
                <named-content content-type="order">Hymenoptera</named-content>
              </kwd><kwd>
                <named-content content-type="family">Cynipidae</named-content>
              </kwd></kwd-group><mixed-citation publication-type="journal"><person-group><name><surname>Nastasi</surname><given-names>Louis F.</given-names></name><name><surname>Buffington</surname><given-names>Matthew L.</given-names></name><name><surname>Davis</surname><given-names>Charles K.</given-names></name><name><surname>Deans</surname><given-names>Andrew R.</given-names></name></person-group><article-title>﻿Key to the North American tribes and genera of herb, rose, bramble, and inquiline gall wasps (<tp:taxon-name><tp:taxon-name-part taxon-name-part-type="order">Hymenoptera</tp:taxon-name-part></tp:taxon-name>, <tp:taxon-name><tp:taxon-name-part taxon-name-part-type="superfamily">Cynipoidea</tp:taxon-name-part></tp:taxon-name>, <tp:taxon-name><tp:taxon-name-part taxon-name-part-type="family">Cynipidae</tp:taxon-name-part></tp:taxon-name><italic>sensu lato</italic>)</article-title><source>Zookeys</source><day>25</day><month>03</month><year>2024</year><volume>1196</volume><fpage>177</fpage><lpage>207</lpage><pub-id pub-id-type="doi">10.3897/zookeys.1196.118460</pub-id></mixed-citation></tp:treatment-meta><tp:nomenclature><label>﻿</label><tp:taxon-name>
              <object-id xmlns:xlink="http://www.w3.org/1999/xlink" content-type="arpha" xlink:type="simple">C9FBDBE8-B9F8-5ECC-8F79-1F7A80FC9960</object-id>
              <tp:taxon-name-part taxon-name-part-type="genus" reg="Diastrophus">Diastrophus</tp:taxon-name-part>
            </tp:taxon-name><tp:taxon-authority>Hartig, 1840</tp:taxon-authority></tp:nomenclature><tp:treatment-sec sec-type="type species" id="SECID0ET6BI"><title>Type species.</title><p><italic><tp:taxon-name><tp:taxon-name-part taxon-name-part-type="genus" reg="Cynips">Cynips</tp:taxon-name-part><tp:taxon-name-part taxon-name-part-type="species" reg="rubi">rubi</tp:taxon-name-part></tp:taxon-name></italic> Bouché, 1834.</p></tp:treatment-sec><tp:treatment-sec sec-type="diagnosis" id="SECID0EEACI"><title>Diagnosis.</title><p>Mesoscutum generally weakly sculptured and without abundant strong setigenous punctures. Notauli complete and strong throughout. Mesopleuron sculpture smooth to striate. Fore wing with marginal cell open. Metasoma never with syntergite.</p></tp:treatment-sec><tp:treatment-sec sec-type="notes" id="SECID0EJACI"><title>Note.</title><p><italic><tp:taxon-name><tp:taxon-name-part taxon-name-part-type="genus" reg="Diastrophus">Diastrophus</tp:taxon-name-part></tp:taxon-name></italic> contains 14 North American species (<xref ref-type="bibr" rid="B15">Nastasi and Deans 2021</xref>). Many species induce galls on <italic><tp:taxon-name><tp:taxon-name-part taxon-name-part-type="genus" reg="Rubus">Rubus</tp:taxon-name-part></tp:taxon-name></italic> L., although the herbaceous genera <italic><tp:taxon-name><tp:taxon-name-part taxon-name-part-type="genus" reg="Fragaria">Fragaria</tp:taxon-name-part></tp:taxon-name></italic> L. and <italic><tp:taxon-name><tp:taxon-name-part taxon-name-part-type="genus" reg="Potentilla">Potentilla</tp:taxon-name-part></tp:taxon-name></italic> L. are also used. <italic><tp:taxon-name><tp:taxon-name-part taxon-name-part-type="genus" reg="Diastrophus">Diastrophus</tp:taxon-name-part><tp:taxon-name-part taxon-name-part-type="species" reg="smilacis">smilacis</tp:taxon-name-part></tp:taxon-name></italic> Ashmead, 1896 and its supposed inquiline, <italic><tp:taxon-name><tp:taxon-name-part taxon-name-part-type="genus" reg="Periclistus">Periclistus</tp:taxon-name-part><tp:taxon-name-part taxon-name-part-type="species" reg="smilacis">smilacis</tp:taxon-name-part></tp:taxon-name></italic> Ashmead, 1896, were previously believed to be associated with <italic><tp:taxon-name><tp:taxon-name-part taxon-name-part-type="genus" reg="Smilax">Smilax</tp:taxon-name-part></tp:taxon-name></italic> L., making <italic><tp:taxon-name><tp:taxon-name-part taxon-name-part-type="genus" reg="Diastrophus">D.</tp:taxon-name-part><tp:taxon-name-part taxon-name-part-type="species" reg="smilacis">smilacis</tp:taxon-name-part></tp:taxon-name></italic> the only cynipid known to induce galls on a monocot plant (<xref ref-type="bibr" rid="B5">Gates et al. 2020</xref>). However, Gates et al. conclude that this association was erroneous, and the true gall inducer on <italic><tp:taxon-name><tp:taxon-name-part taxon-name-part-type="genus" reg="Smilax">Smilax</tp:taxon-name-part></tp:taxon-name></italic> is in fact a eulophid wasp (<tp:taxon-name><tp:taxon-name-part taxon-name-part-type="superfamily">Chalcidoidea</tp:taxon-name-part></tp:taxon-name>: <italic><tp:taxon-name><tp:taxon-name-part taxon-name-part-type="genus" reg="Aprostocetus">Aprostocetus</tp:taxon-name-part><tp:taxon-name-part taxon-name-part-type="species" reg="smilax">smilax</tp:taxon-name-part></tp:taxon-name></italic> Gates &amp; Zhang). The biological associations of <tp:taxon-name><tp:taxon-name-part taxon-name-part-type="tribe">Diastrophini</tp:taxon-name-part></tp:taxon-name> therein are still atypical as <italic><tp:taxon-name><tp:taxon-name-part taxon-name-part-type="genus" reg="Periclistus">Periclistus</tp:taxon-name-part></tp:taxon-name></italic> inquilines are generally associated with the tribe <tp:taxon-name><tp:taxon-name-part taxon-name-part-type="tribe">Diplolepidini</tp:taxon-name-part></tp:taxon-name>. Our own examination of the type material of <italic><tp:taxon-name><tp:taxon-name-part taxon-name-part-type="genus" reg="Diastrophus">D.</tp:taxon-name-part><tp:taxon-name-part taxon-name-part-type="species" reg="smilacis">smilacis</tp:taxon-name-part></tp:taxon-name></italic> and <italic><tp:taxon-name><tp:taxon-name-part taxon-name-part-type="genus" reg="Periclistus">P.</tp:taxon-name-part><tp:taxon-name-part taxon-name-part-type="species" reg="smilacis">smilacis</tp:taxon-name-part></tp:taxon-name></italic> (deposited in the <named-content xmlns:xlink="http://www.w3.org/1999/xlink" content-type="dwc:institutional_code" xlink:title="United States National Museum of Natural History" xlink:href="http://grbio.org/institution/smithsonian-institution-national-museum-natural-history-0" xlink:type="simple">USNM</named-content>) confirm that they are indeed placed in the appropriate genera, although the status of either species and their biological relationships remain suspect and require further investigation.</p><p>Galls of <tp:taxon-name><tp:taxon-name-part taxon-name-part-type="tribe">Diastrophini</tp:taxon-name-part></tp:taxon-name> (Figs <xref ref-type="fig" rid="F21">92–94</xref>) can be collected for rearing in the fall, winter, or spring. As in <tp:taxon-name><tp:taxon-name-part taxon-name-part-type="tribe">Aulacideini</tp:taxon-name-part></tp:taxon-name>, galls on herbaceous hosts are best collected after host plants have senesced, and adults of all <italic><tp:taxon-name><tp:taxon-name-part taxon-name-part-type="genus" reg="Diastrophus">Diastrophus</tp:taxon-name-part></tp:taxon-name></italic> emerge in spring and summer.</p><sec sec-type="﻿North American species (Nastasi and Deans 2021)" id="SECID0EUFCI"><title>﻿North American species (Nastasi and Deans 2021):</title><p>1. <italic><tp:taxon-name><tp:taxon-name-part taxon-name-part-type="genus" reg="Diastrophus">Diastrophus</tp:taxon-name-part><tp:taxon-name-part taxon-name-part-type="species" reg="austrior">austrior</tp:taxon-name-part></tp:taxon-name></italic> Kinsey, 1922</p><p>2. <italic><tp:taxon-name><tp:taxon-name-part taxon-name-part-type="genus" reg="Diastrophus">Diastrophus</tp:taxon-name-part><tp:taxon-name-part taxon-name-part-type="species" reg="bassettii">bassettii</tp:taxon-name-part></tp:taxon-name></italic> Beutenmüller, 1892</p><p>3. <italic><tp:taxon-name><tp:taxon-name-part taxon-name-part-type="genus" reg="Diastrophus">Diastrophus</tp:taxon-name-part><tp:taxon-name-part taxon-name-part-type="species" reg="cuscutaeformis">cuscutaeformis</tp:taxon-name-part></tp:taxon-name></italic> Osten Sacken, 1863</p><p>4. <italic><tp:taxon-name><tp:taxon-name-part taxon-name-part-type="genus" reg="Diastrophus">Diastrophus</tp:taxon-name-part><tp:taxon-name-part taxon-name-part-type="species" reg="fragariae">fragariae</tp:taxon-name-part></tp:taxon-name></italic> Beutenmüller, 1915</p><p>5. <italic><tp:taxon-name><tp:taxon-name-part taxon-name-part-type="genus" reg="Diastrophus">Diastrophus</tp:taxon-name-part><tp:taxon-name-part taxon-name-part-type="species" reg="fusiformans">fusiformans</tp:taxon-name-part></tp:taxon-name></italic> Ashmead, 1890</p><p>6. <italic><tp:taxon-name><tp:taxon-name-part taxon-name-part-type="genus" reg="Diastrophus">Diastrophus</tp:taxon-name-part><tp:taxon-name-part taxon-name-part-type="species" reg="kincaidii">kincaidii</tp:taxon-name-part></tp:taxon-name></italic> Gillette, 1893</p><p>7. <italic><tp:taxon-name><tp:taxon-name-part taxon-name-part-type="genus" reg="Diastrophus">Diastrophus</tp:taxon-name-part><tp:taxon-name-part taxon-name-part-type="species" reg="nebulosus">nebulosus</tp:taxon-name-part></tp:taxon-name></italic> (Osten Sacken, 1861)</p><p>8. <italic><tp:taxon-name><tp:taxon-name-part taxon-name-part-type="genus" reg="Diastrophus">Diastrophus</tp:taxon-name-part><tp:taxon-name-part taxon-name-part-type="species" reg="niger">niger</tp:taxon-name-part></tp:taxon-name></italic> Bassett, 1900</p><p>9. <italic><tp:taxon-name><tp:taxon-name-part taxon-name-part-type="genus" reg="Diastrophus">Diastrophus</tp:taxon-name-part><tp:taxon-name-part taxon-name-part-type="species" reg="piceus">piceus</tp:taxon-name-part></tp:taxon-name></italic> Provancher, 1886</p><p>10. <italic><tp:taxon-name><tp:taxon-name-part taxon-name-part-type="genus" reg="Diastrophus">Diastrophus</tp:taxon-name-part><tp:taxon-name-part taxon-name-part-type="species" reg="potentillae">potentillae</tp:taxon-name-part></tp:taxon-name></italic> Bassett, 1864</p><p>11. <italic><tp:taxon-name><tp:taxon-name-part taxon-name-part-type="genus" reg="Diastrophus">Diastrophus</tp:taxon-name-part><tp:taxon-name-part taxon-name-part-type="species" reg="radicum">radicum</tp:taxon-name-part></tp:taxon-name></italic> Bassett, 1870</p><p>12. <italic><tp:taxon-name><tp:taxon-name-part taxon-name-part-type="genus" reg="Diastrophus">Diastrophus</tp:taxon-name-part><tp:taxon-name-part taxon-name-part-type="species" reg="smilacis">smilacis</tp:taxon-name-part></tp:taxon-name></italic> Ashmead, 1896</p><p>13. <italic><tp:taxon-name><tp:taxon-name-part taxon-name-part-type="genus" reg="Diastrophus">Diastrophus</tp:taxon-name-part><tp:taxon-name-part taxon-name-part-type="species" reg="tumefactus">tumefactus</tp:taxon-name-part></tp:taxon-name></italic> Kinsey, 1920</p><p>14. <italic><tp:taxon-name><tp:taxon-name-part taxon-name-part-type="genus" reg="Diastrophus">Diastrophus</tp:taxon-name-part><tp:taxon-name-part taxon-name-part-type="species" reg="turgidus">turgidus</tp:taxon-name-part></tp:taxon-name></italic> Bassett, 1870</p></sec></tp:treatment-sec><tp:treatment-sec><!--Section generated to contain objects referenced in tp:taxon-treatment.--><fig id="F21" position="float" orientation="portrait"><object-id xmlns:xlink="http://www.w3.org/1999/xlink" content-type="doi" xlink:type="simple">10.3897/zookeys.1196.118460.figures87-95</object-id><object-id xmlns:xlink="http://www.w3.org/1999/xlink" content-type="arpha" xlink:type="simple">64DB378D-AB60-5095-AF3B-EF0F1FD2DD54</object-id><label>Figures 87–95.</label><caption><p><bold>87</bold> galls of <italic><tp:taxon-name><tp:taxon-name-part taxon-name-part-type="genus" reg="Antistrophus">Antistrophus</tp:taxon-name-part><tp:taxon-name-part taxon-name-part-type="species" reg="pisum">pisum</tp:taxon-name-part></tp:taxon-name></italic> on stem of <italic><tp:taxon-name><tp:taxon-name-part taxon-name-part-type="genus" reg="Lygodesmia">Lygodesmia</tp:taxon-name-part><tp:taxon-name-part taxon-name-part-type="species" reg="juncea">juncea</tp:taxon-name-part></tp:taxon-name></italic> (<tp:taxon-name><tp:taxon-name-part taxon-name-part-type="family">Asteraceae</tp:taxon-name-part></tp:taxon-name>: <tp:taxon-name><tp:taxon-name-part taxon-name-part-type="tribe">Cichorieae</tp:taxon-name-part></tp:taxon-name>), photographed by Chris Friesen (<ext-link xmlns:xlink="http://www.w3.org/1999/xlink" xlink:href="https://www.inaturalist.org/observations/95588437" ext-link-type="uri" xlink:type="simple">https://www.inaturalist.org/observations/95588437</ext-link>) <bold>88</bold> galls of <italic><tp:taxon-name><tp:taxon-name-part taxon-name-part-type="genus" reg="Antistrophus">Antistrophus</tp:taxon-name-part><tp:taxon-name-part taxon-name-part-type="species" reg="rufus">rufus</tp:taxon-name-part></tp:taxon-name></italic> in dissected stem of <italic><tp:taxon-name><tp:taxon-name-part taxon-name-part-type="genus" reg="Silphium">Silphium</tp:taxon-name-part><tp:taxon-name-part taxon-name-part-type="species" reg="laciniatum">laciniatum</tp:taxon-name-part></tp:taxon-name></italic> (<tp:taxon-name><tp:taxon-name-part taxon-name-part-type="family">Asteraceae</tp:taxon-name-part></tp:taxon-name>: Heliantheae), photographed by Andy Deans (<ext-link xmlns:xlink="http://www.w3.org/1999/xlink" xlink:href="https://www.inaturalist.org/observations/64708490" ext-link-type="uri" xlink:type="simple">https://www.inaturalist.org/observations/64708490</ext-link>) <bold>89</bold> gall of <italic><tp:taxon-name><tp:taxon-name-part taxon-name-part-type="genus" reg="Antistrophus">Antistrophus</tp:taxon-name-part><tp:taxon-name-part taxon-name-part-type="species" reg="silphii">silphii</tp:taxon-name-part></tp:taxon-name></italic> on apical stem of <italic><tp:taxon-name><tp:taxon-name-part taxon-name-part-type="genus" reg="Silphium">Silphium</tp:taxon-name-part><tp:taxon-name-part taxon-name-part-type="species" reg="integrifolium">integrifolium</tp:taxon-name-part></tp:taxon-name></italic> (<tp:taxon-name><tp:taxon-name-part taxon-name-part-type="family">Asteraceae</tp:taxon-name-part></tp:taxon-name>: Heliantheae), photographed by Andy Deans (<ext-link xmlns:xlink="http://www.w3.org/1999/xlink" xlink:href="https://www.inaturalist.org/observations/64708191" ext-link-type="uri" xlink:type="simple">https://www.inaturalist.org/observations/64708191</ext-link>) <bold>90</bold> galls of <italic><tp:taxon-name><tp:taxon-name-part taxon-name-part-type="genus" reg="Diplolepis">Diplolepis</tp:taxon-name-part><tp:taxon-name-part taxon-name-part-type="species" reg="polita">polita</tp:taxon-name-part></tp:taxon-name></italic> on leaves of <italic><tp:taxon-name><tp:taxon-name-part taxon-name-part-type="genus" reg="Rosa">Rosa</tp:taxon-name-part></tp:taxon-name></italic> sp. (<tp:taxon-name><tp:taxon-name-part taxon-name-part-type="family">Rosaceae</tp:taxon-name-part></tp:taxon-name>: Roseae), photographed by Garth Harwood (<ext-link xmlns:xlink="http://www.w3.org/1999/xlink" xlink:href="https://www.inaturalist.org/observations/165442438" ext-link-type="uri" xlink:type="simple">https://www.inaturalist.org/observations/165442438</ext-link>) <bold>91</bold> gall of <italic><tp:taxon-name><tp:taxon-name-part taxon-name-part-type="genus" reg="Diplolepis">Diplolepis</tp:taxon-name-part><tp:taxon-name-part taxon-name-part-type="species" reg="californica">californica</tp:taxon-name-part></tp:taxon-name></italic> on <italic><tp:taxon-name><tp:taxon-name-part taxon-name-part-type="genus" reg="Rosa">Rosa</tp:taxon-name-part></tp:taxon-name></italic> sp. (<tp:taxon-name><tp:taxon-name-part taxon-name-part-type="family">Rosaceae</tp:taxon-name-part></tp:taxon-name>: Roseae), photographed by Mary K. Hanson (<ext-link xmlns:xlink="http://www.w3.org/1999/xlink" xlink:href="https://www.inaturalist.org/observations/115655737" ext-link-type="uri" xlink:type="simple">https://www.inaturalist.org/observations/115655737</ext-link>) <bold>92</bold> gall of <italic><tp:taxon-name><tp:taxon-name-part taxon-name-part-type="genus" reg="Diastrophus">Diastrophus</tp:taxon-name-part><tp:taxon-name-part taxon-name-part-type="species" reg="potentillae">potentillae</tp:taxon-name-part></tp:taxon-name></italic> on <italic><tp:taxon-name><tp:taxon-name-part taxon-name-part-type="genus" reg="Potentilla">Potentilla</tp:taxon-name-part><tp:taxon-name-part taxon-name-part-type="species" reg="simplex">simplex</tp:taxon-name-part></tp:taxon-name></italic> (<tp:taxon-name><tp:taxon-name-part taxon-name-part-type="family">Rosaceae</tp:taxon-name-part></tp:taxon-name>: Potentilleae), photographed by Tom Murray (<ext-link xmlns:xlink="http://www.w3.org/1999/xlink" xlink:href="https://www.inaturalist.org/observations/134669544" ext-link-type="uri" xlink:type="simple">https://www.inaturalist.org/observations/134669544</ext-link>) <bold>93</bold> gall of <italic><tp:taxon-name><tp:taxon-name-part taxon-name-part-type="genus" reg="Diastrophus">Diastrophus</tp:taxon-name-part><tp:taxon-name-part taxon-name-part-type="species" reg="nebulosus">nebulosus</tp:taxon-name-part></tp:taxon-name></italic> on stem of <italic><tp:taxon-name><tp:taxon-name-part taxon-name-part-type="genus" reg="Rubus">Rubus</tp:taxon-name-part></tp:taxon-name></italic> sp. (<tp:taxon-name><tp:taxon-name-part taxon-name-part-type="family">Rosaceae</tp:taxon-name-part></tp:taxon-name>: Rubeae), photographed by Pam Curtin (<ext-link xmlns:xlink="http://www.w3.org/1999/xlink" xlink:href="https://www.inaturalist.org/observations/174007397" ext-link-type="uri" xlink:type="simple">https://www.inaturalist.org/observations/174007397</ext-link>) <bold>94</bold> galls of <italic><tp:taxon-name><tp:taxon-name-part taxon-name-part-type="genus" reg="Diastrophus">Diastrophus</tp:taxon-name-part><tp:taxon-name-part taxon-name-part-type="species" reg="kincaidii">kincaidii</tp:taxon-name-part></tp:taxon-name></italic> on stems of <italic><tp:taxon-name><tp:taxon-name-part taxon-name-part-type="genus" reg="Rubus">Rubus</tp:taxon-name-part><tp:taxon-name-part taxon-name-part-type="species" reg="parviflorus">parviflorus</tp:taxon-name-part></tp:taxon-name></italic> (<tp:taxon-name><tp:taxon-name-part taxon-name-part-type="family">Rosaceae</tp:taxon-name-part></tp:taxon-name>: Rubeae), photographed by Adam Heikkila (<ext-link xmlns:xlink="http://www.w3.org/1999/xlink" xlink:href="https://www.inaturalist.org/observations/173314109" ext-link-type="uri" xlink:type="simple">https://www.inaturalist.org/observations/173314109</ext-link>) <bold>95</bold> galls of <italic><tp:taxon-name><tp:taxon-name-part taxon-name-part-type="genus" reg="Phanacis">Phanacis</tp:taxon-name-part><tp:taxon-name-part taxon-name-part-type="species" reg="taraxaci">taraxaci</tp:taxon-name-part></tp:taxon-name></italic> on petiole of <italic><tp:taxon-name><tp:taxon-name-part taxon-name-part-type="genus" reg="Taraxacum">Taraxacum</tp:taxon-name-part><tp:taxon-name-part taxon-name-part-type="species" reg="officinale">officinale</tp:taxon-name-part></tp:taxon-name></italic> (<tp:taxon-name><tp:taxon-name-part taxon-name-part-type="family">Asteraceae</tp:taxon-name-part></tp:taxon-name>: <tp:taxon-name><tp:taxon-name-part taxon-name-part-type="tribe">Cichorieae</tp:taxon-name-part></tp:taxon-name>), photographed by Nathan Earley (<ext-link xmlns:xlink="http://www.w3.org/1999/xlink" xlink:href="https://www.inaturalist.org/observations/174118397" ext-link-type="uri" xlink:type="simple">https://www.inaturalist.org/observations/174118397</ext-link>).</p></caption><graphic xmlns:xlink="http://www.w3.org/1999/xlink" xlink:href="zookeys-1196-177_article-118460__-g021.jpg" position="float" orientation="portrait" xlink:type="simple" id="oo_1009584.jpg"><uri content-type="original_file" xlink:type="simple">https://binary.pensoft.net/fig/1009584</uri></graphic></fig></tp:treatment-sec><ref-list><ref id="B15"><mixed-citation xmlns:xlink="http://www.w3.org/1999/xlink" xlink:type="simple"><person-group><name name-style="western"><surname>Nastasi</surname><given-names>LF</given-names></name><name name-style="western"><surname>Deans</surname><given-names>AR</given-names></name></person-group> (<year>2021</year>) Catalogue of rose gall, herb gall, and inquiline gall wasps (<tp:taxon-name><tp:taxon-name-part taxon-name-part-type="order">Hymenoptera</tp:taxon-name-part></tp:taxon-name>: <tp:taxon-name><tp:taxon-name-part taxon-name-part-type="family">Cynipidae</tp:taxon-name-part></tp:taxon-name>) of the United States, Canada and Mexico. Biodiversity Data Journal 9: e68558. <ext-link xlink:href="10.3897/BDJ.9.e68558" ext-link-type="doi" xlink:type="simple">https://doi.org/10.3897/BDJ.9.e68558</ext-link></mixed-citation></ref><ref id="B5"><mixed-citation xmlns:xlink="http://www.w3.org/1999/xlink" xlink:type="simple"><person-group><name name-style="western"><surname>Gates</surname><given-names>MW</given-names></name><name name-style="western"><surname>Zhang</surname><given-names>YM</given-names></name><name name-style="western"><surname>Buffington</surname><given-names>ML</given-names></name></person-group> (<year>2020</year>) <article-title>The great greenbriers gall mystery resolved? New species of <italic><tp:taxon-name><tp:taxon-name-part taxon-name-part-type="genus">Aprostocetus</tp:taxon-name-part></tp:taxon-name></italic> Westwood (<tp:taxon-name><tp:taxon-name-part taxon-name-part-type="order">Hymenoptera</tp:taxon-name-part></tp:taxon-name>, <tp:taxon-name><tp:taxon-name-part taxon-name-part-type="family">Eulophidae</tp:taxon-name-part></tp:taxon-name>) gall inducer and two new parasitoids (<tp:taxon-name><tp:taxon-name-part taxon-name-part-type="order">Hymenoptera</tp:taxon-name-part></tp:taxon-name>, <tp:taxon-name><tp:taxon-name-part taxon-name-part-type="family">Eurytomidae</tp:taxon-name-part></tp:taxon-name>) associated with <tp:taxon-name><tp:taxon-name-part taxon-name-part-type="genus">Smilax</tp:taxon-name-part></tp:taxon-name> L. in southern Florida, USA.</article-title><source>Journal of <tp:taxon-name><tp:taxon-name-part taxon-name-part-type="order">Hymenoptera</tp:taxon-name-part></tp:taxon-name> Research</source><volume>80</volume>: <fpage>71</fpage>–<lpage>98</lpage>. <ext-link xlink:href="10.3897/jhr.80.59466" ext-link-type="doi" xlink:type="simple">https://doi.org/10.3897/jhr.80.59466</ext-link></mixed-citation></ref></ref-list></tp:taxon-treatment>
