# Supplementary material for: ﻿Key to the North American tribes and genera of herb, rose, bramble, and inquiline gall wasps (Hymenoptera, Cynipoidea, Cynipidaesensu lato)
Source: Zookeys. 2024 Mar 25;1196:177–207. doi: 10.3897/zookeys.1196.118460 (PMC10985401; doi:10.3897/zookeys.1196.118460)
Supplement: XML Treatment for Periclistus [file zookeys.1196.118460-treatment11.xml]

<!DOCTYPE tp:taxon-treatment
  PUBLIC "-//TaxonX//DTD Taxonomic Treatment Publishing DTD v0 20100105//EN" "tax-treatment-NSO.dtd">
<tp:taxon-treatment xmlns:tp="http://www.plazi.org/taxpub"><tp:treatment-meta><kwd-group><label>Taxon classification</label><kwd>
                <named-content content-type="kingdom">Animalia</named-content>
              </kwd><kwd>
                <named-content content-type="order">Hymenoptera</named-content>
              </kwd><kwd>
                <named-content content-type="family">Cynipidae</named-content>
              </kwd></kwd-group><mixed-citation publication-type="journal"><person-group><name><surname>Nastasi</surname><given-names>Louis F.</given-names></name><name><surname>Buffington</surname><given-names>Matthew L.</given-names></name><name><surname>Davis</surname><given-names>Charles K.</given-names></name><name><surname>Deans</surname><given-names>Andrew R.</given-names></name></person-group><article-title>﻿Key to the North American tribes and genera of herb, rose, bramble, and inquiline gall wasps (<tp:taxon-name><tp:taxon-name-part taxon-name-part-type="order">Hymenoptera</tp:taxon-name-part></tp:taxon-name>, <tp:taxon-name><tp:taxon-name-part taxon-name-part-type="superfamily">Cynipoidea</tp:taxon-name-part></tp:taxon-name>, <tp:taxon-name><tp:taxon-name-part taxon-name-part-type="family">Cynipidae</tp:taxon-name-part></tp:taxon-name><italic>sensu lato</italic>)</article-title><source>Zookeys</source><day>25</day><month>03</month><year>2024</year><volume>1196</volume><fpage>177</fpage><lpage>207</lpage><pub-id pub-id-type="doi">10.3897/zookeys.1196.118460</pub-id></mixed-citation></tp:treatment-meta><tp:nomenclature><label>﻿</label><tp:taxon-name>
              <object-id xmlns:xlink="http://www.w3.org/1999/xlink" content-type="arpha" xlink:type="simple">EA834995-DD1E-5E18-8785-CC99D93EB1D7</object-id>
              <tp:taxon-name-part taxon-name-part-type="genus" reg="Periclistus">Periclistus</tp:taxon-name-part>
            </tp:taxon-name><tp:taxon-authority>Förster, 1869</tp:taxon-authority></tp:nomenclature><tp:treatment-sec sec-type="type species" id="SECID0EOMCI"><title>Type species.</title><p><italic><tp:taxon-name><tp:taxon-name-part taxon-name-part-type="genus" reg="Aylax">Aylax</tp:taxon-name-part><tp:taxon-name-part taxon-name-part-type="species" reg="caninae">caninae</tp:taxon-name-part></tp:taxon-name></italic> Hartig, 1840.</p></tp:treatment-sec><tp:treatment-sec sec-type="diagnosis" id="SECID0E6MCI"><title>Diagnosis.</title><p>Mesoscutum generally coarsely sculptured, usually densely pubescent, and with abundant strong setigenous punctures. Notauli incomplete, indistinct at least in anterior third, and weaker throughout. Fore wing with marginal cell closed. Metasoma with syntergite in females but with all tergites free and articulating in males.</p></tp:treatment-sec><tp:treatment-sec sec-type="notes" id="SECID0EENCI"><title>Note.</title><p><italic><tp:taxon-name><tp:taxon-name-part taxon-name-part-type="genus" reg="Periclistus">Periclistus</tp:taxon-name-part></tp:taxon-name></italic> contains seven North American species, all of which are inquilines of <italic><tp:taxon-name><tp:taxon-name-part taxon-name-part-type="genus" reg="Diplolepis">Diplolepis</tp:taxon-name-part></tp:taxon-name></italic> Geoffroy inducing galls on species of <italic><tp:taxon-name><tp:taxon-name-part taxon-name-part-type="genus" reg="Rosa">Rosa</tp:taxon-name-part></tp:taxon-name></italic> L., except for <italic><tp:taxon-name><tp:taxon-name-part taxon-name-part-type="genus" reg="Periclistus">P.</tp:taxon-name-part><tp:taxon-name-part taxon-name-part-type="species" reg="smilacis">smilacis</tp:taxon-name-part></tp:taxon-name></italic> Ashmead (see treatment of <italic><tp:taxon-name><tp:taxon-name-part taxon-name-part-type="genus" reg="Diastrophus">Diastrophus</tp:taxon-name-part></tp:taxon-name></italic> Hartig). The diversity of this genus is not well understood; <xref ref-type="bibr" rid="B21">Ritchie (1984)</xref> treated ten Nearctic species in his unpublished thesis including six new species, but a recent DNA barcoding study (<xref ref-type="bibr" rid="B27">Zhang et al. 2019</xref>) revealed the presence of two undescribed Nearctic species. More broadly, future study is needed to investigate host associations, especially given the presence of undescribed species.</p><sec sec-type="﻿North American species (Nastasi and Deans 2021)" id="SECID0EZOCI"><title>﻿North American species (Nastasi and Deans 2021):</title><p>1. <italic><tp:taxon-name><tp:taxon-name-part taxon-name-part-type="genus" reg="Periclistus">Periclistus</tp:taxon-name-part><tp:taxon-name-part taxon-name-part-type="species" reg="arefactus">arefactus</tp:taxon-name-part></tp:taxon-name></italic> McCracken &amp; Egbert, 1922</p><p>2. <italic><tp:taxon-name><tp:taxon-name-part taxon-name-part-type="genus" reg="Periclistus">Periclistus</tp:taxon-name-part><tp:taxon-name-part taxon-name-part-type="species" reg="californicus">californicus</tp:taxon-name-part></tp:taxon-name></italic> Ashmead, 1896</p><p>3. <italic><tp:taxon-name><tp:taxon-name-part taxon-name-part-type="genus" reg="Periclistus">Periclistus</tp:taxon-name-part><tp:taxon-name-part taxon-name-part-type="species" reg="obliquus">obliquus</tp:taxon-name-part></tp:taxon-name></italic> Provancher, 1888</p><p>4. <italic><tp:taxon-name><tp:taxon-name-part taxon-name-part-type="genus" reg="Periclistus">Periclistus</tp:taxon-name-part><tp:taxon-name-part taxon-name-part-type="species" reg="piceus">piceus</tp:taxon-name-part></tp:taxon-name></italic> Fullaway, 1911</p><p>5. <italic><tp:taxon-name><tp:taxon-name-part taxon-name-part-type="genus" reg="Periclistus">Periclistus</tp:taxon-name-part><tp:taxon-name-part taxon-name-part-type="species" reg="pirata">pirata</tp:taxon-name-part></tp:taxon-name></italic> (Osten Sacken, 1863)</p><p>6. <italic><tp:taxon-name><tp:taxon-name-part taxon-name-part-type="genus" reg="Periclistus">Periclistus</tp:taxon-name-part><tp:taxon-name-part taxon-name-part-type="species" reg="semipiceus">semipiceus</tp:taxon-name-part></tp:taxon-name></italic> (Harris, 1841)</p><p>7. <italic><tp:taxon-name><tp:taxon-name-part taxon-name-part-type="genus" reg="Periclistus">Periclistus</tp:taxon-name-part><tp:taxon-name-part taxon-name-part-type="species" reg="smilacis">smilacis</tp:taxon-name-part></tp:taxon-name></italic> Ashmead, 1896</p></sec></tp:treatment-sec><ref-list><ref id="B21"><mixed-citation xmlns:xlink="http://www.w3.org/1999/xlink" xlink:type="simple"><person-group><name name-style="western"><surname>Ritchie</surname><given-names>AJ</given-names></name></person-group> (<year>1984</year>) A review of the higher classification of the inquiline gall wasps (<tp:taxon-name><tp:taxon-name-part taxon-name-part-type="order">Hymenoptera</tp:taxon-name-part></tp:taxon-name>: <tp:taxon-name><tp:taxon-name-part taxon-name-part-type="family">Cynipidae</tp:taxon-name-part></tp:taxon-name>) and a revision of the Nearctic species of <italic><tp:taxon-name><tp:taxon-name-part taxon-name-part-type="genus">Periclistus</tp:taxon-name-part></tp:taxon-name></italic> Forster. PhD Thesis, Carleton University, Ottawa, Ontario, Canada.</mixed-citation></ref><ref id="B27"><mixed-citation xmlns:xlink="http://www.w3.org/1999/xlink" xlink:type="simple"><person-group><name name-style="western"><surname>Zhang</surname><given-names>YM</given-names></name><name name-style="western"><surname>László</surname><given-names>Z</given-names></name><name name-style="western"><surname>Looney</surname><given-names>C</given-names></name><name name-style="western"><surname>Dénes</surname><given-names>AL</given-names></name><name name-style="western"><surname>Hanner</surname><given-names>RH</given-names></name><name name-style="western"><surname>Shorthouse</surname><given-names>JD</given-names></name></person-group> (<year>2019</year>) <article-title>DNA barcodes reveal inconsistent species boundaries in <italic><tp:taxon-name><tp:taxon-name-part taxon-name-part-type="genus">Diplolepis</tp:taxon-name-part></tp:taxon-name></italic> rose gall wasps and their <italic><tp:taxon-name><tp:taxon-name-part taxon-name-part-type="genus">Periclistus</tp:taxon-name-part></tp:taxon-name></italic> inquilines (<tp:taxon-name><tp:taxon-name-part taxon-name-part-type="order">Hymenoptera</tp:taxon-name-part></tp:taxon-name>: <tp:taxon-name><tp:taxon-name-part taxon-name-part-type="family">Cynipidae</tp:taxon-name-part></tp:taxon-name>).</article-title><source>Canadian Entomologist</source><volume>151</volume>(<issue>6</issue>): <fpage>717</fpage>–<lpage>727</lpage>. <ext-link xlink:href="10.4039/tce.2019.59" ext-link-type="doi" xlink:type="simple">https://doi.org/10.4039/tce.2019.59</ext-link></mixed-citation></ref></ref-list></tp:taxon-treatment>
