# Supplementary material for: ﻿Key to the North American tribes and genera of herb, rose, bramble, and inquiline gall wasps (Hymenoptera, Cynipoidea, Cynipidaesensu lato)
Source: Zookeys. 2024 Mar 25;1196:177–207. doi: 10.3897/zookeys.1196.118460 (PMC10985401; doi:10.3897/zookeys.1196.118460)
Supplement: XML Treatment for Synophromorpha [file zookeys.1196.118460-treatment12.xml]

<!DOCTYPE tp:taxon-treatment
  PUBLIC "-//TaxonX//DTD Taxonomic Treatment Publishing DTD v0 20100105//EN" "tax-treatment-NSO.dtd">
<tp:taxon-treatment xmlns:tp="http://www.plazi.org/taxpub"><tp:treatment-meta><kwd-group><label>Taxon classification</label><kwd>
                <named-content content-type="kingdom">Animalia</named-content>
              </kwd><kwd>
                <named-content content-type="order">Hymenoptera</named-content>
              </kwd><kwd>
                <named-content content-type="family">Cynipidae</named-content>
              </kwd></kwd-group><mixed-citation publication-type="journal"><person-group><name><surname>Nastasi</surname><given-names>Louis F.</given-names></name><name><surname>Buffington</surname><given-names>Matthew L.</given-names></name><name><surname>Davis</surname><given-names>Charles K.</given-names></name><name><surname>Deans</surname><given-names>Andrew R.</given-names></name></person-group><article-title>﻿Key to the North American tribes and genera of herb, rose, bramble, and inquiline gall wasps (<tp:taxon-name><tp:taxon-name-part taxon-name-part-type="order">Hymenoptera</tp:taxon-name-part></tp:taxon-name>, <tp:taxon-name><tp:taxon-name-part taxon-name-part-type="superfamily">Cynipoidea</tp:taxon-name-part></tp:taxon-name>, <tp:taxon-name><tp:taxon-name-part taxon-name-part-type="family">Cynipidae</tp:taxon-name-part></tp:taxon-name><italic>sensu lato</italic>)</article-title><source>Zookeys</source><day>25</day><month>03</month><year>2024</year><volume>1196</volume><fpage>177</fpage><lpage>207</lpage><pub-id pub-id-type="doi">10.3897/zookeys.1196.118460</pub-id></mixed-citation></tp:treatment-meta><tp:nomenclature><label>﻿</label><tp:taxon-name>
              <object-id xmlns:xlink="http://www.w3.org/1999/xlink" content-type="arpha" xlink:type="simple">FB4B49D3-90DB-52A4-B693-5E88504E1CEE</object-id>
              <tp:taxon-name-part taxon-name-part-type="genus" reg="Synophromorpha">Synophromorpha</tp:taxon-name-part>
            </tp:taxon-name><tp:taxon-authority>Ashmead, 1903</tp:taxon-authority></tp:nomenclature><tp:treatment-sec sec-type="type species" id="SECID0EYSCI"><title>Type species.</title><p><italic><tp:taxon-name><tp:taxon-name-part taxon-name-part-type="genus" reg="Synophrus">Synophrus</tp:taxon-name-part><tp:taxon-name-part taxon-name-part-type="species" reg="sylvestris">sylvestris</tp:taxon-name-part></tp:taxon-name></italic> Osten Sacken, 1861.</p></tp:treatment-sec><tp:treatment-sec sec-type="diagnosis" id="SECID0EJTCI"><title>Diagnosis.</title><p>Mesoscutum generally less coarsely sculptured, appearing mostly or entirely coriaceous, less pubescent, and with some strong setigenous punctures. Notauli complete, strong throughout. Fore wing with marginal cell open. Metasoma with syntergite in females but with all tergites free and articulating in males.</p></tp:treatment-sec><tp:treatment-sec sec-type="notes" id="SECID0EOTCI"><title>Note.</title><p><italic><tp:taxon-name><tp:taxon-name-part taxon-name-part-type="genus" reg="Synophromorpha">Synophromorpha</tp:taxon-name-part></tp:taxon-name></italic> is represented by four species in North America, all of which are inquilines of <italic><tp:taxon-name><tp:taxon-name-part taxon-name-part-type="genus" reg="Diastrophus">Diastrophus</tp:taxon-name-part></tp:taxon-name></italic> species associated with <italic><tp:taxon-name><tp:taxon-name-part taxon-name-part-type="genus" reg="Rubus">Rubus</tp:taxon-name-part></tp:taxon-name></italic> L. <xref ref-type="bibr" rid="B22">Ritchie and Shorthouse (1987)</xref> described the species <italic><tp:taxon-name><tp:taxon-name-part taxon-name-part-type="genus" reg="Synophromorpha">S.</tp:taxon-name-part><tp:taxon-name-part taxon-name-part-type="species" reg="kaulbarsi">kaulbarsi</tp:taxon-name-part></tp:taxon-name></italic> Shorthouse &amp; Ritchie, 1987 from a single specimen collected in Mexico; they speculated that this species was evidence of undiscovered Mexican <italic><tp:taxon-name><tp:taxon-name-part taxon-name-part-type="genus" reg="Diastrophus">Diastrophus</tp:taxon-name-part></tp:taxon-name></italic> or represented the use of an alternative host such as an oak gall wasp.</p><sec sec-type="﻿North American species (Nastasi and Deans 2021)" id="SECID0E6UCI"><title>﻿North American species (Nastasi and Deans 2021):</title><p>1. <italic><tp:taxon-name><tp:taxon-name-part taxon-name-part-type="genus" reg="Synophromorpha">Synophromorpha</tp:taxon-name-part><tp:taxon-name-part taxon-name-part-type="species" reg="kaulbarsi">kaulbarsi</tp:taxon-name-part></tp:taxon-name></italic> Ritchie &amp; Shorthouse, 1987</p><p>2. <italic><tp:taxon-name><tp:taxon-name-part taxon-name-part-type="genus" reg="Synophromorpha">Synophromorpha</tp:taxon-name-part><tp:taxon-name-part taxon-name-part-type="species" reg="rubi">rubi</tp:taxon-name-part></tp:taxon-name></italic> Weld, 1952</p><p>3. <italic><tp:taxon-name><tp:taxon-name-part taxon-name-part-type="genus" reg="Synophromorpha">Synophromorpha</tp:taxon-name-part><tp:taxon-name-part taxon-name-part-type="species" reg="sylvestris">sylvestris</tp:taxon-name-part></tp:taxon-name></italic> (Osten Sacken, 1861)</p><p>4. <italic><tp:taxon-name><tp:taxon-name-part taxon-name-part-type="genus" reg="Synophromorpha">Synophromorpha</tp:taxon-name-part><tp:taxon-name-part taxon-name-part-type="species" reg="terricola">terricola</tp:taxon-name-part></tp:taxon-name></italic> Weld, 1952</p></sec></tp:treatment-sec><ref-list><ref id="B22"><mixed-citation xmlns:xlink="http://www.w3.org/1999/xlink" xlink:type="simple"><person-group><name name-style="western"><surname>Ritchie</surname><given-names>AJ</given-names></name><name name-style="western"><surname>Shorthouse</surname><given-names>JD</given-names></name></person-group> (<year>1987</year>) <article-title>Revision of the genus <italic><tp:taxon-name><tp:taxon-name-part taxon-name-part-type="genus">Synophromorpya</tp:taxon-name-part></tp:taxon-name></italic> Ashmead (<tp:taxon-name><tp:taxon-name-part taxon-name-part-type="order">Hymenoptera</tp:taxon-name-part></tp:taxon-name>: <tp:taxon-name><tp:taxon-name-part taxon-name-part-type="family">Cynipidae</tp:taxon-name-part></tp:taxon-name>).</article-title><source>Canadian Entomologist</source><volume>119</volume>(<issue>3</issue>): <fpage>215</fpage>–<lpage>230</lpage>. <ext-link xlink:href="10.4039/Ent119215-3" ext-link-type="doi" xlink:type="simple">https://doi.org/10.4039/Ent119215-3</ext-link></mixed-citation></ref></ref-list></tp:taxon-treatment>
