# Supplementary material for: ﻿Key to the North American tribes and genera of herb, rose, bramble, and inquiline gall wasps (Hymenoptera, Cynipoidea, Cynipidaesensu lato)
Source: Zookeys. 2024 Mar 25;1196:177–207. doi: 10.3897/zookeys.1196.118460 (PMC10985401; doi:10.3897/zookeys.1196.118460)
Supplement: XML Treatment for Diplolepis [file zookeys.1196.118460-treatment13.xml]

<!DOCTYPE tp:taxon-treatment
  PUBLIC "-//TaxonX//DTD Taxonomic Treatment Publishing DTD v0 20100105//EN" "tax-treatment-NSO.dtd">
<tp:taxon-treatment xmlns:tp="http://www.plazi.org/taxpub"><tp:treatment-meta><kwd-group><label>Taxon classification</label><kwd>
                <named-content content-type="kingdom">Animalia</named-content>
              </kwd><kwd>
                <named-content content-type="order">Hymenoptera</named-content>
              </kwd><kwd>
                <named-content content-type="family">Cynipidae</named-content>
              </kwd></kwd-group><mixed-citation publication-type="journal"><person-group><name><surname>Nastasi</surname><given-names>Louis F.</given-names></name><name><surname>Buffington</surname><given-names>Matthew L.</given-names></name><name><surname>Davis</surname><given-names>Charles K.</given-names></name><name><surname>Deans</surname><given-names>Andrew R.</given-names></name></person-group><article-title>﻿Key to the North American tribes and genera of herb, rose, bramble, and inquiline gall wasps (<tp:taxon-name><tp:taxon-name-part taxon-name-part-type="order">Hymenoptera</tp:taxon-name-part></tp:taxon-name>, <tp:taxon-name><tp:taxon-name-part taxon-name-part-type="superfamily">Cynipoidea</tp:taxon-name-part></tp:taxon-name>, <tp:taxon-name><tp:taxon-name-part taxon-name-part-type="family">Cynipidae</tp:taxon-name-part></tp:taxon-name><italic>sensu lato</italic>)</article-title><source>Zookeys</source><day>25</day><month>03</month><year>2024</year><volume>1196</volume><fpage>177</fpage><lpage>207</lpage><pub-id pub-id-type="doi">10.3897/zookeys.1196.118460</pub-id></mixed-citation></tp:treatment-meta><tp:nomenclature><label>﻿</label><tp:taxon-name>
              <object-id xmlns:xlink="http://www.w3.org/1999/xlink" content-type="arpha" xlink:type="simple">1B6BF731-560C-53EB-883F-D7ADBB6E8E1E</object-id>
              <tp:taxon-name-part taxon-name-part-type="genus" reg="Diplolepis">Diplolepis</tp:taxon-name-part>
            </tp:taxon-name><tp:taxon-authority>Geoffroy, 1762 (Diplolepididae: Diplolepidinae)</tp:taxon-authority><xref ref-type="fig" rid="F18">Figs 76–79</xref><xref ref-type="fig" rid="F21">, 90</xref><xref ref-type="fig" rid="F21">, 91</xref></tp:nomenclature><tp:treatment-sec sec-type="type species" id="SECID0EPYCI"><title>Type species.</title><p><italic><tp:taxon-name><tp:taxon-name-part taxon-name-part-type="genus" reg="Cynips">Cynips</tp:taxon-name-part><tp:taxon-name-part taxon-name-part-type="species" reg="rosae">rosae</tp:taxon-name-part></tp:taxon-name></italic> Linnaeus, 1758.</p></tp:treatment-sec><tp:treatment-sec sec-type="diagnosis" id="SECID0EAZCI"><title>Diagnosis.</title><p>Pronotum distinctly short and narrow dorsomedially, without distinct plate or pits. Scutellar foveae faint or absent, never distinct and well impressed. Mesopleuron with broad crenulate medial impression. Female hypopygium plowshare-shaped.</p><fig id="F18" position="float" orientation="portrait"><object-id xmlns:xlink="http://www.w3.org/1999/xlink" content-type="doi" xlink:type="simple">10.3897/zookeys.1196.118460.figures76-79</object-id><object-id xmlns:xlink="http://www.w3.org/1999/xlink" content-type="arpha" xlink:type="simple">8FECADCE-190D-54C5-9519-668336C2F69C</object-id><label>Figures 76–79.</label><caption><p><bold>76</bold><italic><tp:taxon-name><tp:taxon-name-part taxon-name-part-type="genus" reg="Diplolepis">Diplolepis</tp:taxon-name-part><tp:taxon-name-part taxon-name-part-type="species" reg="bicolor">bicolor</tp:taxon-name-part></tp:taxon-name></italic>, lateral view (<ext-link xmlns:xlink="http://www.w3.org/1999/xlink" xlink:href="https://mbd-db.osu.edu/hol/search_results?&amp;search_type=fast&amp;q=USNMENT01231831" ext-link-type="uri" xlink:type="simple">USNMENT01231831</ext-link>) <bold>77</bold><italic><tp:taxon-name><tp:taxon-name-part taxon-name-part-type="genus" reg="Diplolepis">Diplolepis</tp:taxon-name-part><tp:taxon-name-part taxon-name-part-type="species" reg="bicolor">bicolor</tp:taxon-name-part></tp:taxon-name></italic>, lateral view (<ext-link xmlns:xlink="http://www.w3.org/1999/xlink" xlink:href="https://mbd-db.osu.edu/hol/search_results?&amp;search_type=fast&amp;q=USNMENT01231831" ext-link-type="uri" xlink:type="simple">USNMENT01231831</ext-link>) <bold>78</bold><italic><tp:taxon-name><tp:taxon-name-part taxon-name-part-type="genus" reg="Diplolepis">Diplolepis</tp:taxon-name-part><tp:taxon-name-part taxon-name-part-type="species" reg="bicolor">bicolor</tp:taxon-name-part></tp:taxon-name></italic>, dorsal view (<ext-link xmlns:xlink="http://www.w3.org/1999/xlink" xlink:href="https://mbd-db.osu.edu/hol/search_results?&amp;search_type=fast&amp;q=USNMENT01231831" ext-link-type="uri" xlink:type="simple">USNMENT01231831</ext-link>) <bold>79</bold><italic><tp:taxon-name><tp:taxon-name-part taxon-name-part-type="genus" reg="Diplolepis">Diplolepis</tp:taxon-name-part><tp:taxon-name-part taxon-name-part-type="species" reg="rosae">rosae</tp:taxon-name-part></tp:taxon-name></italic>, fore wing (<ext-link xmlns:xlink="http://www.w3.org/1999/xlink" xlink:href="https://mbd-db.osu.edu/hol/search_results?&amp;search_type=fast&amp;q=USNMENT00655959" ext-link-type="uri" xlink:type="simple">USNMENT00655959</ext-link>).</p></caption><graphic xmlns:xlink="http://www.w3.org/1999/xlink" xlink:href="zookeys-1196-177_article-118460__-g018.jpg" position="float" orientation="portrait" xlink:type="simple" id="oo_1009581.jpg"><uri content-type="original_file" xlink:type="simple">https://binary.pensoft.net/fig/1009581</uri></graphic></fig></tp:treatment-sec><tp:treatment-sec sec-type="notes" id="SECID0E12CI"><title>Note.</title><p><tp:taxon-name><tp:taxon-name-part taxon-name-part-type="subfamily">Diplolepidinae</tp:taxon-name-part></tp:taxon-name> includes 34 described North American species in <italic><tp:taxon-name><tp:taxon-name-part taxon-name-part-type="genus" reg="Diplolepis">Diplolepis</tp:taxon-name-part></tp:taxon-name></italic> Geoffroy which induce structurally diverse galls (Figs <xref ref-type="fig" rid="F21">90</xref>, <xref ref-type="fig" rid="F21">91</xref>) on <italic><tp:taxon-name><tp:taxon-name-part taxon-name-part-type="genus" reg="Rosa">Rosa</tp:taxon-name-part></tp:taxon-name></italic> (<tp:taxon-name><tp:taxon-name-part taxon-name-part-type="family">Rosaceae</tp:taxon-name-part></tp:taxon-name>) and are widely distributed in the US and Canada (<xref ref-type="bibr" rid="B15">Nastasi and Deans 2021</xref>). Recent phylogenomic studies (<xref ref-type="bibr" rid="B2">Blaimer et al. 2020</xref>; <xref ref-type="bibr" rid="B8">Hearn et al. 2023</xref>) showed that the tribe <tp:taxon-name><tp:taxon-name-part taxon-name-part-type="tribe">Diplolepidini</tp:taxon-name-part></tp:taxon-name> clustered together with <tp:taxon-name><tp:taxon-name-part taxon-name-part-type="tribe">Pediaspidini</tp:taxon-name-part></tp:taxon-name> outside of the core <tp:taxon-name><tp:taxon-name-part taxon-name-part-type="family">Cynipidae</tp:taxon-name-part></tp:taxon-name>, causing <tp:taxon-name><tp:taxon-name-part taxon-name-part-type="family">Cynipidae</tp:taxon-name-part></tp:taxon-name> to form a paraphyletic grade at the base of <tp:taxon-name><tp:taxon-name-part taxon-name-part-type="superfamily">Cynipoidea</tp:taxon-name-part></tp:taxon-name>. <xref ref-type="bibr" rid="B8">Hearn et al. (2023)</xref> raised the former tribe <tp:taxon-name><tp:taxon-name-part taxon-name-part-type="tribe">Diplolepidini</tp:taxon-name-part></tp:taxon-name> to subfamily rank (<tp:taxon-name><tp:taxon-name-part taxon-name-part-type="subfamily">Diplolepidinae</tp:taxon-name-part></tp:taxon-name>) within the family <tp:taxon-name><tp:taxon-name-part taxon-name-part-type="family">Diplolepididae</tp:taxon-name-part></tp:taxon-name>. All other taxa treated here remain in the <tp:taxon-name><tp:taxon-name-part taxon-name-part-type="family">Cynipidae</tp:taxon-name-part></tp:taxon-name>.</p><sec sec-type="﻿North American species (Nastasi and Deans 2021)" id="SECID0E45CI"><title>﻿North American species (Nastasi and Deans 2021):</title><p>1. <italic><tp:taxon-name><tp:taxon-name-part taxon-name-part-type="genus" reg="Diplolepis">Diplolepis</tp:taxon-name-part><tp:taxon-name-part taxon-name-part-type="species" reg="arefacta">arefacta</tp:taxon-name-part></tp:taxon-name></italic> (Gillette, 1894)</p><p>2. <italic><tp:taxon-name><tp:taxon-name-part taxon-name-part-type="genus" reg="Diplolepis">Diplolepis</tp:taxon-name-part><tp:taxon-name-part taxon-name-part-type="species" reg="ashmeadi">ashmeadi</tp:taxon-name-part></tp:taxon-name></italic> (Beutenmüller, 1918)</p><p>3. <italic><tp:taxon-name><tp:taxon-name-part taxon-name-part-type="genus" reg="Diplolepis">Diplolepis</tp:taxon-name-part><tp:taxon-name-part taxon-name-part-type="species" reg="bassetti">bassetti</tp:taxon-name-part></tp:taxon-name></italic> (Beutenmüller, 1918)</p><p>4. <italic><tp:taxon-name><tp:taxon-name-part taxon-name-part-type="genus" reg="Diplolepis">Diplolepis</tp:taxon-name-part><tp:taxon-name-part taxon-name-part-type="species" reg="bicolor">bicolor</tp:taxon-name-part></tp:taxon-name></italic> (Harris, 1841)</p><p>5. <italic><tp:taxon-name><tp:taxon-name-part taxon-name-part-type="genus" reg="Diplolepis">Diplolepis</tp:taxon-name-part><tp:taxon-name-part taxon-name-part-type="species" reg="californica">californica</tp:taxon-name-part></tp:taxon-name></italic> (Beutenmüller, 1914)</p><p>6. <italic><tp:taxon-name><tp:taxon-name-part taxon-name-part-type="genus" reg="Diplolepis">Diplolepis</tp:taxon-name-part><tp:taxon-name-part taxon-name-part-type="species" reg="dichlocera">dichlocera</tp:taxon-name-part></tp:taxon-name></italic> (Harris, 1841)</p><p>7. <italic><tp:taxon-name><tp:taxon-name-part taxon-name-part-type="genus" reg="Diplolepis">Diplolepis</tp:taxon-name-part><tp:taxon-name-part taxon-name-part-type="species" reg="fulgens">fulgens</tp:taxon-name-part></tp:taxon-name></italic> (Gillette, 1894)</p><p>8. <italic><tp:taxon-name><tp:taxon-name-part taxon-name-part-type="genus" reg="Diplolepis">Diplolepis</tp:taxon-name-part><tp:taxon-name-part taxon-name-part-type="species" reg="fusiformans">fusiformans</tp:taxon-name-part></tp:taxon-name></italic> (Ashmead, 1890)</p><p>9. <italic><tp:taxon-name><tp:taxon-name-part taxon-name-part-type="genus" reg="Diplolepis">Diplolepis</tp:taxon-name-part><tp:taxon-name-part taxon-name-part-type="species" reg="gracilis">gracilis</tp:taxon-name-part></tp:taxon-name></italic> (Ashmead, 1897)</p><p>10. <italic><tp:taxon-name><tp:taxon-name-part taxon-name-part-type="genus" reg="Diplolepis">Diplolepis</tp:taxon-name-part><tp:taxon-name-part taxon-name-part-type="species" reg="ignota">ignota</tp:taxon-name-part></tp:taxon-name></italic> (Osten Sacken, 1863)</p><p>11. <italic><tp:taxon-name><tp:taxon-name-part taxon-name-part-type="genus" reg="Diplolepis">Diplolepis</tp:taxon-name-part><tp:taxon-name-part taxon-name-part-type="species" reg="inconspicuis">inconspicuis</tp:taxon-name-part></tp:taxon-name></italic> Dailey &amp; Campbell, 1973</p><p>12. <italic><tp:taxon-name><tp:taxon-name-part taxon-name-part-type="genus" reg="Diplolepis">Diplolepis</tp:taxon-name-part><tp:taxon-name-part taxon-name-part-type="species" reg="lens">lens</tp:taxon-name-part></tp:taxon-name></italic> Weld, 1952</p><p>13. <italic><tp:taxon-name><tp:taxon-name-part taxon-name-part-type="genus" reg="Diplolepis">Diplolepis</tp:taxon-name-part><tp:taxon-name-part taxon-name-part-type="species" reg="mayri">mayri</tp:taxon-name-part></tp:taxon-name></italic> (Schlechtendal, 1877)</p><p>14. <italic><tp:taxon-name><tp:taxon-name-part taxon-name-part-type="genus" reg="Diplolepis">Diplolepis</tp:taxon-name-part><tp:taxon-name-part taxon-name-part-type="species" reg="nebulosa">nebulosa</tp:taxon-name-part></tp:taxon-name></italic> (Bassett, 1890)</p><p>15. <italic><tp:taxon-name><tp:taxon-name-part taxon-name-part-type="genus" reg="Diplolepis">Diplolepis</tp:taxon-name-part><tp:taxon-name-part taxon-name-part-type="species" reg="neglecta">neglecta</tp:taxon-name-part></tp:taxon-name></italic> (Gillette, 1894)</p><p>16. <italic><tp:taxon-name><tp:taxon-name-part taxon-name-part-type="genus" reg="Diplolepis">Diplolepis</tp:taxon-name-part><tp:taxon-name-part taxon-name-part-type="species" reg="nervosa">nervosa</tp:taxon-name-part></tp:taxon-name></italic> (Curtis, 1838)</p><p>17. <italic><tp:taxon-name><tp:taxon-name-part taxon-name-part-type="genus" reg="Diplolepis">Diplolepis</tp:taxon-name-part><tp:taxon-name-part taxon-name-part-type="species" reg="nodulosa">nodulosa</tp:taxon-name-part></tp:taxon-name></italic> (Beutenmüller, 1909)</p><p>18. <italic><tp:taxon-name><tp:taxon-name-part taxon-name-part-type="genus" reg="Diplolepis">Diplolepis</tp:taxon-name-part><tp:taxon-name-part taxon-name-part-type="species" reg="oregonensis">oregonensis</tp:taxon-name-part></tp:taxon-name></italic> (Beutenmüller, 1918)</p><p>19. <italic><tp:taxon-name><tp:taxon-name-part taxon-name-part-type="genus" reg="Diplolepis">Diplolepis</tp:taxon-name-part><tp:taxon-name-part taxon-name-part-type="species" reg="ostensackeni">ostensackeni</tp:taxon-name-part></tp:taxon-name></italic> (Beutenmüller, 1918)</p><p>20. <italic><tp:taxon-name><tp:taxon-name-part taxon-name-part-type="genus" reg="Diplolepis">Diplolepis</tp:taxon-name-part><tp:taxon-name-part taxon-name-part-type="species" reg="polita">polita</tp:taxon-name-part></tp:taxon-name></italic> (Ashmead, 1890)</p><p>21. <italic><tp:taxon-name><tp:taxon-name-part taxon-name-part-type="genus" reg="Diplolepis">Diplolepis</tp:taxon-name-part><tp:taxon-name-part taxon-name-part-type="species" reg="pustulatoides">pustulatoides</tp:taxon-name-part></tp:taxon-name></italic> (Beutenmüller, 1914)</p><p>22. <italic><tp:taxon-name><tp:taxon-name-part taxon-name-part-type="genus" reg="Diplolepis">Diplolepis</tp:taxon-name-part><tp:taxon-name-part taxon-name-part-type="species" reg="radicum">radicum</tp:taxon-name-part></tp:taxon-name></italic> (Osten Sacken, 1863)</p><p>23. <italic><tp:taxon-name><tp:taxon-name-part taxon-name-part-type="genus" reg="Diplolepis">Diplolepis</tp:taxon-name-part><tp:taxon-name-part taxon-name-part-type="species" reg="rosae">rosae</tp:taxon-name-part></tp:taxon-name></italic> (Linnaeus, 1758)</p><p>24. <italic><tp:taxon-name><tp:taxon-name-part taxon-name-part-type="genus" reg="Diplolepis">Diplolepis</tp:taxon-name-part><tp:taxon-name-part taxon-name-part-type="species" reg="rosaefolii">rosaefolii</tp:taxon-name-part></tp:taxon-name></italic> (Cockerell, 1889)</p><p>25. <italic><tp:taxon-name><tp:taxon-name-part taxon-name-part-type="genus" reg="Diplolepis">Diplolepis</tp:taxon-name-part><tp:taxon-name-part taxon-name-part-type="species" reg="similis">similis</tp:taxon-name-part></tp:taxon-name></italic> (Ashmead, 1896)</p><p>26. <italic><tp:taxon-name><tp:taxon-name-part taxon-name-part-type="genus" reg="Diplolepis">Diplolepis</tp:taxon-name-part><tp:taxon-name-part taxon-name-part-type="species" reg="spinosa">spinosa</tp:taxon-name-part></tp:taxon-name></italic> (Ashmead, 1887)</p><p>27. <italic><tp:taxon-name><tp:taxon-name-part taxon-name-part-type="genus" reg="Diplolepis">Diplolepis</tp:taxon-name-part><tp:taxon-name-part taxon-name-part-type="species" reg="terrigena">terrigena</tp:taxon-name-part></tp:taxon-name></italic> Weld, 1952</p><p>28. <italic><tp:taxon-name><tp:taxon-name-part taxon-name-part-type="genus" reg="Diplolepis">Diplolepis</tp:taxon-name-part><tp:taxon-name-part taxon-name-part-type="species" reg="triforma">triforma</tp:taxon-name-part></tp:taxon-name></italic> Shorthouse &amp; Ritchie, 1984</p><p>29. <italic><tp:taxon-name><tp:taxon-name-part taxon-name-part-type="genus" reg="Diplolepis">Diplolepis</tp:taxon-name-part><tp:taxon-name-part taxon-name-part-type="species" reg="tuberculator">tuberculator</tp:taxon-name-part></tp:taxon-name></italic> (Cockerell, 1888)</p><p>30. <italic><tp:taxon-name><tp:taxon-name-part taxon-name-part-type="genus" reg="Diplolepis">Diplolepis</tp:taxon-name-part><tp:taxon-name-part taxon-name-part-type="species" reg="tuberculosa">tuberculosa</tp:taxon-name-part></tp:taxon-name></italic> (Osten Sacken, 1861)</p><p>31. <italic><tp:taxon-name><tp:taxon-name-part taxon-name-part-type="genus" reg="Diplolepis">Diplolepis</tp:taxon-name-part><tp:taxon-name-part taxon-name-part-type="species" reg="tumida">tumida</tp:taxon-name-part></tp:taxon-name></italic> (Bassett, 1890)</p><p>32. <italic><tp:taxon-name><tp:taxon-name-part taxon-name-part-type="genus" reg="Diplolepis">Diplolepis</tp:taxon-name-part><tp:taxon-name-part taxon-name-part-type="species" reg="variabilis">variabilis</tp:taxon-name-part></tp:taxon-name></italic> (Bassett, 1890)</p><p>33. <italic><tp:taxon-name><tp:taxon-name-part taxon-name-part-type="genus" reg="Diplolepis">Diplolepis</tp:taxon-name-part><tp:taxon-name-part taxon-name-part-type="species" reg="verna">verna</tp:taxon-name-part></tp:taxon-name></italic> (Osten Sacken, 1863)</p><p>34. <italic><tp:taxon-name><tp:taxon-name-part taxon-name-part-type="genus" reg="Diplolepis">Diplolepis</tp:taxon-name-part><tp:taxon-name-part taxon-name-part-type="species" reg="weldi">weldi</tp:taxon-name-part></tp:taxon-name></italic> (Beutenmüller, 1913)</p></sec></tp:treatment-sec><tp:treatment-sec><!--Section generated to contain objects referenced in tp:taxon-treatment.--><fig id="F21" position="float" orientation="portrait"><object-id xmlns:xlink="http://www.w3.org/1999/xlink" content-type="doi" xlink:type="simple">10.3897/zookeys.1196.118460.figures87-95</object-id><object-id xmlns:xlink="http://www.w3.org/1999/xlink" content-type="arpha" xlink:type="simple">64DB378D-AB60-5095-AF3B-EF0F1FD2DD54</object-id><label>Figures 87–95.</label><caption><p><bold>87</bold> galls of <italic><tp:taxon-name><tp:taxon-name-part taxon-name-part-type="genus" reg="Antistrophus">Antistrophus</tp:taxon-name-part><tp:taxon-name-part taxon-name-part-type="species" reg="pisum">pisum</tp:taxon-name-part></tp:taxon-name></italic> on stem of <italic><tp:taxon-name><tp:taxon-name-part taxon-name-part-type="genus" reg="Lygodesmia">Lygodesmia</tp:taxon-name-part><tp:taxon-name-part taxon-name-part-type="species" reg="juncea">juncea</tp:taxon-name-part></tp:taxon-name></italic> (<tp:taxon-name><tp:taxon-name-part taxon-name-part-type="family">Asteraceae</tp:taxon-name-part></tp:taxon-name>: <tp:taxon-name><tp:taxon-name-part taxon-name-part-type="tribe">Cichorieae</tp:taxon-name-part></tp:taxon-name>), photographed by Chris Friesen (<ext-link xmlns:xlink="http://www.w3.org/1999/xlink" xlink:href="https://www.inaturalist.org/observations/95588437" ext-link-type="uri" xlink:type="simple">https://www.inaturalist.org/observations/95588437</ext-link>) <bold>88</bold> galls of <italic><tp:taxon-name><tp:taxon-name-part taxon-name-part-type="genus" reg="Antistrophus">Antistrophus</tp:taxon-name-part><tp:taxon-name-part taxon-name-part-type="species" reg="rufus">rufus</tp:taxon-name-part></tp:taxon-name></italic> in dissected stem of <italic><tp:taxon-name><tp:taxon-name-part taxon-name-part-type="genus" reg="Silphium">Silphium</tp:taxon-name-part><tp:taxon-name-part taxon-name-part-type="species" reg="laciniatum">laciniatum</tp:taxon-name-part></tp:taxon-name></italic> (<tp:taxon-name><tp:taxon-name-part taxon-name-part-type="family">Asteraceae</tp:taxon-name-part></tp:taxon-name>: Heliantheae), photographed by Andy Deans (<ext-link xmlns:xlink="http://www.w3.org/1999/xlink" xlink:href="https://www.inaturalist.org/observations/64708490" ext-link-type="uri" xlink:type="simple">https://www.inaturalist.org/observations/64708490</ext-link>) <bold>89</bold> gall of <italic><tp:taxon-name><tp:taxon-name-part taxon-name-part-type="genus" reg="Antistrophus">Antistrophus</tp:taxon-name-part><tp:taxon-name-part taxon-name-part-type="species" reg="silphii">silphii</tp:taxon-name-part></tp:taxon-name></italic> on apical stem of <italic><tp:taxon-name><tp:taxon-name-part taxon-name-part-type="genus" reg="Silphium">Silphium</tp:taxon-name-part><tp:taxon-name-part taxon-name-part-type="species" reg="integrifolium">integrifolium</tp:taxon-name-part></tp:taxon-name></italic> (<tp:taxon-name><tp:taxon-name-part taxon-name-part-type="family">Asteraceae</tp:taxon-name-part></tp:taxon-name>: Heliantheae), photographed by Andy Deans (<ext-link xmlns:xlink="http://www.w3.org/1999/xlink" xlink:href="https://www.inaturalist.org/observations/64708191" ext-link-type="uri" xlink:type="simple">https://www.inaturalist.org/observations/64708191</ext-link>) <bold>90</bold> galls of <italic><tp:taxon-name><tp:taxon-name-part taxon-name-part-type="genus" reg="Diplolepis">Diplolepis</tp:taxon-name-part><tp:taxon-name-part taxon-name-part-type="species" reg="polita">polita</tp:taxon-name-part></tp:taxon-name></italic> on leaves of <italic><tp:taxon-name><tp:taxon-name-part taxon-name-part-type="genus" reg="Rosa">Rosa</tp:taxon-name-part></tp:taxon-name></italic> sp. (<tp:taxon-name><tp:taxon-name-part taxon-name-part-type="family">Rosaceae</tp:taxon-name-part></tp:taxon-name>: Roseae), photographed by Garth Harwood (<ext-link xmlns:xlink="http://www.w3.org/1999/xlink" xlink:href="https://www.inaturalist.org/observations/165442438" ext-link-type="uri" xlink:type="simple">https://www.inaturalist.org/observations/165442438</ext-link>) <bold>91</bold> gall of <italic><tp:taxon-name><tp:taxon-name-part taxon-name-part-type="genus" reg="Diplolepis">Diplolepis</tp:taxon-name-part><tp:taxon-name-part taxon-name-part-type="species" reg="californica">californica</tp:taxon-name-part></tp:taxon-name></italic> on <italic><tp:taxon-name><tp:taxon-name-part taxon-name-part-type="genus" reg="Rosa">Rosa</tp:taxon-name-part></tp:taxon-name></italic> sp. (<tp:taxon-name><tp:taxon-name-part taxon-name-part-type="family">Rosaceae</tp:taxon-name-part></tp:taxon-name>: Roseae), photographed by Mary K. Hanson (<ext-link xmlns:xlink="http://www.w3.org/1999/xlink" xlink:href="https://www.inaturalist.org/observations/115655737" ext-link-type="uri" xlink:type="simple">https://www.inaturalist.org/observations/115655737</ext-link>) <bold>92</bold> gall of <italic><tp:taxon-name><tp:taxon-name-part taxon-name-part-type="genus" reg="Diastrophus">Diastrophus</tp:taxon-name-part><tp:taxon-name-part taxon-name-part-type="species" reg="potentillae">potentillae</tp:taxon-name-part></tp:taxon-name></italic> on <italic><tp:taxon-name><tp:taxon-name-part taxon-name-part-type="genus" reg="Potentilla">Potentilla</tp:taxon-name-part><tp:taxon-name-part taxon-name-part-type="species" reg="simplex">simplex</tp:taxon-name-part></tp:taxon-name></italic> (<tp:taxon-name><tp:taxon-name-part taxon-name-part-type="family">Rosaceae</tp:taxon-name-part></tp:taxon-name>: Potentilleae), photographed by Tom Murray (<ext-link xmlns:xlink="http://www.w3.org/1999/xlink" xlink:href="https://www.inaturalist.org/observations/134669544" ext-link-type="uri" xlink:type="simple">https://www.inaturalist.org/observations/134669544</ext-link>) <bold>93</bold> gall of <italic><tp:taxon-name><tp:taxon-name-part taxon-name-part-type="genus" reg="Diastrophus">Diastrophus</tp:taxon-name-part><tp:taxon-name-part taxon-name-part-type="species" reg="nebulosus">nebulosus</tp:taxon-name-part></tp:taxon-name></italic> on stem of <italic><tp:taxon-name><tp:taxon-name-part taxon-name-part-type="genus" reg="Rubus">Rubus</tp:taxon-name-part></tp:taxon-name></italic> sp. (<tp:taxon-name><tp:taxon-name-part taxon-name-part-type="family">Rosaceae</tp:taxon-name-part></tp:taxon-name>: Rubeae), photographed by Pam Curtin (<ext-link xmlns:xlink="http://www.w3.org/1999/xlink" xlink:href="https://www.inaturalist.org/observations/174007397" ext-link-type="uri" xlink:type="simple">https://www.inaturalist.org/observations/174007397</ext-link>) <bold>94</bold> galls of <italic><tp:taxon-name><tp:taxon-name-part taxon-name-part-type="genus" reg="Diastrophus">Diastrophus</tp:taxon-name-part><tp:taxon-name-part taxon-name-part-type="species" reg="kincaidii">kincaidii</tp:taxon-name-part></tp:taxon-name></italic> on stems of <italic><tp:taxon-name><tp:taxon-name-part taxon-name-part-type="genus" reg="Rubus">Rubus</tp:taxon-name-part><tp:taxon-name-part taxon-name-part-type="species" reg="parviflorus">parviflorus</tp:taxon-name-part></tp:taxon-name></italic> (<tp:taxon-name><tp:taxon-name-part taxon-name-part-type="family">Rosaceae</tp:taxon-name-part></tp:taxon-name>: Rubeae), photographed by Adam Heikkila (<ext-link xmlns:xlink="http://www.w3.org/1999/xlink" xlink:href="https://www.inaturalist.org/observations/173314109" ext-link-type="uri" xlink:type="simple">https://www.inaturalist.org/observations/173314109</ext-link>) <bold>95</bold> galls of <italic><tp:taxon-name><tp:taxon-name-part taxon-name-part-type="genus" reg="Phanacis">Phanacis</tp:taxon-name-part><tp:taxon-name-part taxon-name-part-type="species" reg="taraxaci">taraxaci</tp:taxon-name-part></tp:taxon-name></italic> on petiole of <italic><tp:taxon-name><tp:taxon-name-part taxon-name-part-type="genus" reg="Taraxacum">Taraxacum</tp:taxon-name-part><tp:taxon-name-part taxon-name-part-type="species" reg="officinale">officinale</tp:taxon-name-part></tp:taxon-name></italic> (<tp:taxon-name><tp:taxon-name-part taxon-name-part-type="family">Asteraceae</tp:taxon-name-part></tp:taxon-name>: <tp:taxon-name><tp:taxon-name-part taxon-name-part-type="tribe">Cichorieae</tp:taxon-name-part></tp:taxon-name>), photographed by Nathan Earley (<ext-link xmlns:xlink="http://www.w3.org/1999/xlink" xlink:href="https://www.inaturalist.org/observations/174118397" ext-link-type="uri" xlink:type="simple">https://www.inaturalist.org/observations/174118397</ext-link>).</p></caption><graphic xmlns:xlink="http://www.w3.org/1999/xlink" xlink:href="zookeys-1196-177_article-118460__-g021.jpg" position="float" orientation="portrait" xlink:type="simple" id="oo_1009584.jpg"><uri content-type="original_file" xlink:type="simple">https://binary.pensoft.net/fig/1009584</uri></graphic></fig></tp:treatment-sec><ref-list><ref id="B15"><mixed-citation xmlns:xlink="http://www.w3.org/1999/xlink" xlink:type="simple"><person-group><name name-style="western"><surname>Nastasi</surname><given-names>LF</given-names></name><name name-style="western"><surname>Deans</surname><given-names>AR</given-names></name></person-group> (<year>2021</year>) Catalogue of rose gall, herb gall, and inquiline gall wasps (<tp:taxon-name><tp:taxon-name-part taxon-name-part-type="order">Hymenoptera</tp:taxon-name-part></tp:taxon-name>: <tp:taxon-name><tp:taxon-name-part taxon-name-part-type="family">Cynipidae</tp:taxon-name-part></tp:taxon-name>) of the United States, Canada and Mexico. Biodiversity Data Journal 9: e68558. <ext-link xlink:href="10.3897/BDJ.9.e68558" ext-link-type="doi" xlink:type="simple">https://doi.org/10.3897/BDJ.9.e68558</ext-link></mixed-citation></ref><ref id="B2"><mixed-citation xmlns:xlink="http://www.w3.org/1999/xlink" xlink:type="simple"><person-group><name name-style="western"><surname>Blaimer</surname><given-names>BB</given-names></name><name name-style="western"><surname>Gotzek</surname><given-names>D</given-names></name><name name-style="western"><surname>Brady</surname><given-names>SG</given-names></name><name name-style="western"><surname>Buffington</surname><given-names>ML</given-names></name></person-group> (<year>2020</year>) <article-title>Comprehensive phylogenomic analyses re-write the evolution of parasitism within cynipoid wasps.</article-title><source>BMC Evolutionary Biology</source><volume>20</volume>(<issue>1</issue>): <fpage>155</fpage>. <ext-link xlink:href="10.1186/s12862-020-01716-2" ext-link-type="doi" xlink:type="simple">https://doi.org/10.1186/s12862-020-01716-2</ext-link></mixed-citation></ref><ref id="B8"><mixed-citation xmlns:xlink="http://www.w3.org/1999/xlink" xlink:type="simple"><person-group><name name-style="western"><surname>Hearn</surname><given-names>J</given-names></name><name name-style="western"><surname>Gobbo</surname><given-names>E</given-names></name><name name-style="western"><surname>Nieves-Aldrey</surname><given-names>JL</given-names></name><name name-style="western"><surname>Branca</surname><given-names>A</given-names></name><name name-style="western"><surname>Nicholls</surname><given-names>JA</given-names></name><name name-style="western"><surname>Koutsovoulos</surname><given-names>G</given-names></name><name name-style="western"><surname>Lartillot</surname><given-names>N</given-names></name><name name-style="western"><surname>Stone</surname><given-names>GN</given-names></name><name name-style="western"><surname>Ronquist</surname><given-names>F</given-names></name></person-group> (<year>2023</year>) <article-title>Phylogenomic analysis of protein-coding genes resolves complex gall wasp relationships.</article-title><source>Systematic Entomology</source><volume>49</volume>(<issue>1</issue>): <fpage>1</fpage>–<lpage>28</lpage>. <ext-link xlink:href="10.1111/syen.12611" ext-link-type="doi" xlink:type="simple">https://doi.org/10.1111/syen.12611</ext-link></mixed-citation></ref></ref-list></tp:taxon-treatment>
