# Supplementary material for: ﻿Key to the North American tribes and genera of herb, rose, bramble, and inquiline gall wasps (Hymenoptera, Cynipoidea, Cynipidaesensu lato)
Source: Zookeys. 2024 Mar 25;1196:177–207. doi: 10.3897/zookeys.1196.118460 (PMC10985401; doi:10.3897/zookeys.1196.118460)
Supplement: XML Treatment for Synergus [file zookeys.1196.118460-treatment15.xml]

<!DOCTYPE tp:taxon-treatment
  PUBLIC "-//TaxonX//DTD Taxonomic Treatment Publishing DTD v0 20100105//EN" "tax-treatment-NSO.dtd">
<tp:taxon-treatment xmlns:tp="http://www.plazi.org/taxpub"><tp:treatment-meta><kwd-group><label>Taxon classification</label><kwd>
                <named-content content-type="kingdom">Animalia</named-content>
              </kwd><kwd>
                <named-content content-type="order">Hymenoptera</named-content>
              </kwd><kwd>
                <named-content content-type="family">Cynipidae</named-content>
              </kwd></kwd-group><mixed-citation publication-type="journal"><person-group><name><surname>Nastasi</surname><given-names>Louis F.</given-names></name><name><surname>Buffington</surname><given-names>Matthew L.</given-names></name><name><surname>Davis</surname><given-names>Charles K.</given-names></name><name><surname>Deans</surname><given-names>Andrew R.</given-names></name></person-group><article-title>﻿Key to the North American tribes and genera of herb, rose, bramble, and inquiline gall wasps (<tp:taxon-name><tp:taxon-name-part taxon-name-part-type="order">Hymenoptera</tp:taxon-name-part></tp:taxon-name>, <tp:taxon-name><tp:taxon-name-part taxon-name-part-type="superfamily">Cynipoidea</tp:taxon-name-part></tp:taxon-name>, <tp:taxon-name><tp:taxon-name-part taxon-name-part-type="family">Cynipidae</tp:taxon-name-part></tp:taxon-name><italic>sensu lato</italic>)</article-title><source>Zookeys</source><day>25</day><month>03</month><year>2024</year><volume>1196</volume><fpage>177</fpage><lpage>207</lpage><pub-id pub-id-type="doi">10.3897/zookeys.1196.118460</pub-id></mixed-citation></tp:treatment-meta><tp:nomenclature><label>﻿</label><tp:taxon-name>
              <object-id xmlns:xlink="http://www.w3.org/1999/xlink" content-type="arpha" xlink:type="simple">F3875393-5486-52E8-A5E0-41E7FD45E6D4</object-id>
              <tp:taxon-name-part taxon-name-part-type="genus" reg="Synergus">Synergus</tp:taxon-name-part>
            </tp:taxon-name><tp:taxon-authority>Hartig, 1840 (Synergini)</tp:taxon-authority><xref ref-type="fig" rid="F20">Figs 83–86</xref></tp:nomenclature><tp:treatment-sec sec-type="type species" id="SECID0EOVDI"><title>Type species.</title><p><italic><tp:taxon-name><tp:taxon-name-part taxon-name-part-type="genus" reg="Synergus">Synergus</tp:taxon-name-part><tp:taxon-name-part taxon-name-part-type="species" reg="vulgaris">vulgaris</tp:taxon-name-part></tp:taxon-name></italic> Hartig, 1840.</p></tp:treatment-sec><tp:treatment-sec sec-type="diagnosis" id="SECID0E6VDI"><title>Diagnosis.</title><p>Pronotum tall and broad dorsomedially. Pronotal submedial pits distinct and well-impressed. Pronotal plate present but mostly indistinct. Mesoscutellar foveae usually distinct. Fore wing always with marginal cell closed (apparently only partly closed in <italic><tp:taxon-name><tp:taxon-name-part taxon-name-part-type="genus" reg="Synergus">Synergus</tp:taxon-name-part><tp:taxon-name-part taxon-name-part-type="species" reg="mexicanus">mexicanus</tp:taxon-name-part></tp:taxon-name></italic> Gillette, 1896; see <xref ref-type="bibr" rid="B20">Pujade-Villar et al. 2015</xref>). Metatarsal claws with or without basal lobe. Metasoma with syntergite, with second and third tergites entirely fused, greatly enlarged, and occupying most of metasoma. Body generally strongly sculptured.</p><fig id="F20" position="float" orientation="portrait"><object-id xmlns:xlink="http://www.w3.org/1999/xlink" content-type="doi" xlink:type="simple">10.3897/zookeys.1196.118460.figures83-86</object-id><object-id xmlns:xlink="http://www.w3.org/1999/xlink" content-type="arpha" xlink:type="simple">0319C68B-9BDB-5825-8A5C-7211C9C2022D</object-id><label>Figures 83–86.</label><caption><p><bold>83</bold><italic><tp:taxon-name><tp:taxon-name-part taxon-name-part-type="genus" reg="Synergus">Synergus</tp:taxon-name-part></tp:taxon-name></italic> sp., lateral view (PSUC_FEM 000079457) <bold>84</bold><italic><tp:taxon-name><tp:taxon-name-part taxon-name-part-type="genus" reg="Synergus">Synergus</tp:taxon-name-part><tp:taxon-name-part taxon-name-part-type="species" reg="incisus">incisus</tp:taxon-name-part></tp:taxon-name></italic>, dorsal view (<ext-link xmlns:xlink="http://www.w3.org/1999/xlink" xlink:href="https://mbd-db.osu.edu/hol/search_results?&amp;search_type=fast&amp;q=USNMENT01231859" ext-link-type="uri" xlink:type="simple">USNMENT01231859</ext-link>) <bold>85</bold><italic><tp:taxon-name><tp:taxon-name-part taxon-name-part-type="genus" reg="Synergus">Synergus</tp:taxon-name-part><tp:taxon-name-part taxon-name-part-type="species" reg="lignicola">lignicola</tp:taxon-name-part></tp:taxon-name></italic>, anterior view (<ext-link xmlns:xlink="http://www.w3.org/1999/xlink" xlink:href="https://mbd-db.osu.edu/hol/search_results?&amp;search_type=fast&amp;q=USNMENT01448497" ext-link-type="uri" xlink:type="simple">USNMENT01448497</ext-link>) <bold>86</bold><italic><tp:taxon-name><tp:taxon-name-part taxon-name-part-type="genus" reg="Synergus">Synergus</tp:taxon-name-part></tp:taxon-name></italic> sp., metasoma, lateral view (<ext-link xmlns:xlink="http://www.w3.org/1999/xlink" xlink:href="https://mbd-db.osu.edu/hol/search_results?&amp;search_type=fast&amp;q=USNMENT01231858" ext-link-type="uri" xlink:type="simple">USNMENT01231858</ext-link>).</p></caption><graphic xmlns:xlink="http://www.w3.org/1999/xlink" xlink:href="zookeys-1196-177_article-118460__-g020.jpg" position="float" orientation="portrait" xlink:type="simple" id="oo_1009583.jpg"><uri content-type="original_file" xlink:type="simple">https://binary.pensoft.net/fig/1009583</uri></graphic></fig></tp:treatment-sec><tp:treatment-sec sec-type="notes" id="SECID0E3YDI"><title>Note.</title><p>Sixty-one species of <italic><tp:taxon-name><tp:taxon-name-part taxon-name-part-type="genus" reg="Synergus">Synergus</tp:taxon-name-part></tp:taxon-name></italic> are known from North America (<xref ref-type="bibr" rid="B15">Nastasi and Deans 2021</xref>). Members of <italic><tp:taxon-name><tp:taxon-name-part taxon-name-part-type="genus" reg="Synergus">Synergus</tp:taxon-name-part></tp:taxon-name></italic> Hartig are inquilines of galls induced by <tp:taxon-name><tp:taxon-name-part taxon-name-part-type="tribe">Cynipini</tp:taxon-name-part></tp:taxon-name> on oaks (<xref ref-type="bibr" rid="B4">Buffington et al. 2020</xref>). <italic><tp:taxon-name><tp:taxon-name-part taxon-name-part-type="genus" reg="Synergus">Synergus</tp:taxon-name-part></tp:taxon-name></italic> are extremely commonly reared and are known in association with hundreds of oak gall wasps (<xref ref-type="bibr" rid="B15">Nastasi and Deans 2021</xref>; <xref ref-type="bibr" rid="B24">Ward et al. 2022</xref>). <italic><tp:taxon-name><tp:taxon-name-part taxon-name-part-type="genus" reg="Synergus">Synergus</tp:taxon-name-part></tp:taxon-name></italic> is demonstrably polyphyletic, with North American taxa forming as many as three independent clades and many undescribed species exist (<xref ref-type="bibr" rid="B19">Pénzes et al. 2012</xref>; <xref ref-type="bibr" rid="B10">Lobato-Vila and Pujade-Villar 2021</xref>; <xref ref-type="bibr" rid="B11">Lobato-Vila et al. 2022</xref>), meaning a great deal of revisionary work will be needed to resolve major questions within the genus and better understand its diversity.</p><fig id="F21" position="float" orientation="portrait"><object-id xmlns:xlink="http://www.w3.org/1999/xlink" content-type="doi" xlink:type="simple">10.3897/zookeys.1196.118460.figures87-95</object-id><object-id xmlns:xlink="http://www.w3.org/1999/xlink" content-type="arpha" xlink:type="simple">64DB378D-AB60-5095-AF3B-EF0F1FD2DD54</object-id><label>Figures 87–95.</label><caption><p><bold>87</bold> galls of <italic><tp:taxon-name><tp:taxon-name-part taxon-name-part-type="genus" reg="Antistrophus">Antistrophus</tp:taxon-name-part><tp:taxon-name-part taxon-name-part-type="species" reg="pisum">pisum</tp:taxon-name-part></tp:taxon-name></italic> on stem of <italic><tp:taxon-name><tp:taxon-name-part taxon-name-part-type="genus" reg="Lygodesmia">Lygodesmia</tp:taxon-name-part><tp:taxon-name-part taxon-name-part-type="species" reg="juncea">juncea</tp:taxon-name-part></tp:taxon-name></italic> (<tp:taxon-name><tp:taxon-name-part taxon-name-part-type="family">Asteraceae</tp:taxon-name-part></tp:taxon-name>: <tp:taxon-name><tp:taxon-name-part taxon-name-part-type="tribe">Cichorieae</tp:taxon-name-part></tp:taxon-name>), photographed by Chris Friesen (<ext-link xmlns:xlink="http://www.w3.org/1999/xlink" xlink:href="https://www.inaturalist.org/observations/95588437" ext-link-type="uri" xlink:type="simple">https://www.inaturalist.org/observations/95588437</ext-link>) <bold>88</bold> galls of <italic><tp:taxon-name><tp:taxon-name-part taxon-name-part-type="genus" reg="Antistrophus">Antistrophus</tp:taxon-name-part><tp:taxon-name-part taxon-name-part-type="species" reg="rufus">rufus</tp:taxon-name-part></tp:taxon-name></italic> in dissected stem of <italic><tp:taxon-name><tp:taxon-name-part taxon-name-part-type="genus" reg="Silphium">Silphium</tp:taxon-name-part><tp:taxon-name-part taxon-name-part-type="species" reg="laciniatum">laciniatum</tp:taxon-name-part></tp:taxon-name></italic> (<tp:taxon-name><tp:taxon-name-part taxon-name-part-type="family">Asteraceae</tp:taxon-name-part></tp:taxon-name>: Heliantheae), photographed by Andy Deans (<ext-link xmlns:xlink="http://www.w3.org/1999/xlink" xlink:href="https://www.inaturalist.org/observations/64708490" ext-link-type="uri" xlink:type="simple">https://www.inaturalist.org/observations/64708490</ext-link>) <bold>89</bold> gall of <italic><tp:taxon-name><tp:taxon-name-part taxon-name-part-type="genus" reg="Antistrophus">Antistrophus</tp:taxon-name-part><tp:taxon-name-part taxon-name-part-type="species" reg="silphii">silphii</tp:taxon-name-part></tp:taxon-name></italic> on apical stem of <italic><tp:taxon-name><tp:taxon-name-part taxon-name-part-type="genus" reg="Silphium">Silphium</tp:taxon-name-part><tp:taxon-name-part taxon-name-part-type="species" reg="integrifolium">integrifolium</tp:taxon-name-part></tp:taxon-name></italic> (<tp:taxon-name><tp:taxon-name-part taxon-name-part-type="family">Asteraceae</tp:taxon-name-part></tp:taxon-name>: Heliantheae), photographed by Andy Deans (<ext-link xmlns:xlink="http://www.w3.org/1999/xlink" xlink:href="https://www.inaturalist.org/observations/64708191" ext-link-type="uri" xlink:type="simple">https://www.inaturalist.org/observations/64708191</ext-link>) <bold>90</bold> galls of <italic><tp:taxon-name><tp:taxon-name-part taxon-name-part-type="genus" reg="Diplolepis">Diplolepis</tp:taxon-name-part><tp:taxon-name-part taxon-name-part-type="species" reg="polita">polita</tp:taxon-name-part></tp:taxon-name></italic> on leaves of <italic><tp:taxon-name><tp:taxon-name-part taxon-name-part-type="genus" reg="Rosa">Rosa</tp:taxon-name-part></tp:taxon-name></italic> sp. (<tp:taxon-name><tp:taxon-name-part taxon-name-part-type="family">Rosaceae</tp:taxon-name-part></tp:taxon-name>: Roseae), photographed by Garth Harwood (<ext-link xmlns:xlink="http://www.w3.org/1999/xlink" xlink:href="https://www.inaturalist.org/observations/165442438" ext-link-type="uri" xlink:type="simple">https://www.inaturalist.org/observations/165442438</ext-link>) <bold>91</bold> gall of <italic><tp:taxon-name><tp:taxon-name-part taxon-name-part-type="genus" reg="Diplolepis">Diplolepis</tp:taxon-name-part><tp:taxon-name-part taxon-name-part-type="species" reg="californica">californica</tp:taxon-name-part></tp:taxon-name></italic> on <italic><tp:taxon-name><tp:taxon-name-part taxon-name-part-type="genus" reg="Rosa">Rosa</tp:taxon-name-part></tp:taxon-name></italic> sp. (<tp:taxon-name><tp:taxon-name-part taxon-name-part-type="family">Rosaceae</tp:taxon-name-part></tp:taxon-name>: Roseae), photographed by Mary K. Hanson (<ext-link xmlns:xlink="http://www.w3.org/1999/xlink" xlink:href="https://www.inaturalist.org/observations/115655737" ext-link-type="uri" xlink:type="simple">https://www.inaturalist.org/observations/115655737</ext-link>) <bold>92</bold> gall of <italic><tp:taxon-name><tp:taxon-name-part taxon-name-part-type="genus" reg="Diastrophus">Diastrophus</tp:taxon-name-part><tp:taxon-name-part taxon-name-part-type="species" reg="potentillae">potentillae</tp:taxon-name-part></tp:taxon-name></italic> on <italic><tp:taxon-name><tp:taxon-name-part taxon-name-part-type="genus" reg="Potentilla">Potentilla</tp:taxon-name-part><tp:taxon-name-part taxon-name-part-type="species" reg="simplex">simplex</tp:taxon-name-part></tp:taxon-name></italic> (<tp:taxon-name><tp:taxon-name-part taxon-name-part-type="family">Rosaceae</tp:taxon-name-part></tp:taxon-name>: Potentilleae), photographed by Tom Murray (<ext-link xmlns:xlink="http://www.w3.org/1999/xlink" xlink:href="https://www.inaturalist.org/observations/134669544" ext-link-type="uri" xlink:type="simple">https://www.inaturalist.org/observations/134669544</ext-link>) <bold>93</bold> gall of <italic><tp:taxon-name><tp:taxon-name-part taxon-name-part-type="genus" reg="Diastrophus">Diastrophus</tp:taxon-name-part><tp:taxon-name-part taxon-name-part-type="species" reg="nebulosus">nebulosus</tp:taxon-name-part></tp:taxon-name></italic> on stem of <italic><tp:taxon-name><tp:taxon-name-part taxon-name-part-type="genus" reg="Rubus">Rubus</tp:taxon-name-part></tp:taxon-name></italic> sp. (<tp:taxon-name><tp:taxon-name-part taxon-name-part-type="family">Rosaceae</tp:taxon-name-part></tp:taxon-name>: Rubeae), photographed by Pam Curtin (<ext-link xmlns:xlink="http://www.w3.org/1999/xlink" xlink:href="https://www.inaturalist.org/observations/174007397" ext-link-type="uri" xlink:type="simple">https://www.inaturalist.org/observations/174007397</ext-link>) <bold>94</bold> galls of <italic><tp:taxon-name><tp:taxon-name-part taxon-name-part-type="genus" reg="Diastrophus">Diastrophus</tp:taxon-name-part><tp:taxon-name-part taxon-name-part-type="species" reg="kincaidii">kincaidii</tp:taxon-name-part></tp:taxon-name></italic> on stems of <italic><tp:taxon-name><tp:taxon-name-part taxon-name-part-type="genus" reg="Rubus">Rubus</tp:taxon-name-part><tp:taxon-name-part taxon-name-part-type="species" reg="parviflorus">parviflorus</tp:taxon-name-part></tp:taxon-name></italic> (<tp:taxon-name><tp:taxon-name-part taxon-name-part-type="family">Rosaceae</tp:taxon-name-part></tp:taxon-name>: Rubeae), photographed by Adam Heikkila (<ext-link xmlns:xlink="http://www.w3.org/1999/xlink" xlink:href="https://www.inaturalist.org/observations/173314109" ext-link-type="uri" xlink:type="simple">https://www.inaturalist.org/observations/173314109</ext-link>) <bold>95</bold> galls of <italic><tp:taxon-name><tp:taxon-name-part taxon-name-part-type="genus" reg="Phanacis">Phanacis</tp:taxon-name-part><tp:taxon-name-part taxon-name-part-type="species" reg="taraxaci">taraxaci</tp:taxon-name-part></tp:taxon-name></italic> on petiole of <italic><tp:taxon-name><tp:taxon-name-part taxon-name-part-type="genus" reg="Taraxacum">Taraxacum</tp:taxon-name-part><tp:taxon-name-part taxon-name-part-type="species" reg="officinale">officinale</tp:taxon-name-part></tp:taxon-name></italic> (<tp:taxon-name><tp:taxon-name-part taxon-name-part-type="family">Asteraceae</tp:taxon-name-part></tp:taxon-name>: <tp:taxon-name><tp:taxon-name-part taxon-name-part-type="tribe">Cichorieae</tp:taxon-name-part></tp:taxon-name>), photographed by Nathan Earley (<ext-link xmlns:xlink="http://www.w3.org/1999/xlink" xlink:href="https://www.inaturalist.org/observations/174118397" ext-link-type="uri" xlink:type="simple">https://www.inaturalist.org/observations/174118397</ext-link>).</p></caption><graphic xmlns:xlink="http://www.w3.org/1999/xlink" xlink:href="zookeys-1196-177_article-118460__-g021.jpg" position="float" orientation="portrait" xlink:type="simple" id="oo_1009584.jpg"><uri content-type="original_file" xlink:type="simple">https://binary.pensoft.net/fig/1009584</uri></graphic></fig><p>The genus <italic><tp:taxon-name><tp:taxon-name-part taxon-name-part-type="genus" reg="Saphonecrus">Saphonecrus</tp:taxon-name-part></tp:taxon-name></italic> Dalla Torre &amp; Kieffer (Tribe <tp:taxon-name><tp:taxon-name-part taxon-name-part-type="tribe">Synergini</tp:taxon-name-part></tp:taxon-name>) has long been considered present in North America, but recent taxonomic work refutes this idea. <xref ref-type="bibr" rid="B15">Nastasi and Deans (2021)</xref> reported two species: <italic><tp:taxon-name><tp:taxon-name-part taxon-name-part-type="genus" reg="Saphonecrus">S.</tp:taxon-name-part><tp:taxon-name-part taxon-name-part-type="species" reg="favanus">favanus</tp:taxon-name-part></tp:taxon-name></italic> Weld and <italic><tp:taxon-name><tp:taxon-name-part taxon-name-part-type="genus" reg="Saphonecrus">S.</tp:taxon-name-part><tp:taxon-name-part taxon-name-part-type="species" reg="gemmariae">gemmariae</tp:taxon-name-part></tp:taxon-name></italic> (Ashmead). <italic><tp:taxon-name><tp:taxon-name-part taxon-name-part-type="genus" reg="Saphonecrus">Saphonecrus</tp:taxon-name-part><tp:taxon-name-part taxon-name-part-type="species" reg="gemmariae">gemmariae</tp:taxon-name-part></tp:taxon-name></italic> was reported in error as the species was considered incertae sedis by <xref ref-type="bibr" rid="B11">Lobato-Vila et al. (2022)</xref> due to missing type material which was supposedly deposited in the National Museum of Natural History (USA, D.C.). Upon our own examination of the <named-content xmlns:xlink="http://www.w3.org/1999/xlink" content-type="dwc:institutional_code" xlink:title="United States National Museum of Natural History" xlink:href="http://grbio.org/institution/smithsonian-institution-national-museum-natural-history-0" xlink:type="simple">USNM</named-content> collection, we were unable to locate the relevant type material. Similarly, the status of <italic><tp:taxon-name><tp:taxon-name-part taxon-name-part-type="genus" reg="Saphonecrus">S.</tp:taxon-name-part><tp:taxon-name-part taxon-name-part-type="species" reg="favanus">favanus</tp:taxon-name-part></tp:taxon-name></italic> is also questionable (<xref ref-type="bibr" rid="B18">Pénzes et al. 2009</xref>; <xref ref-type="bibr" rid="B19">Pénzes et al. 2012</xref>; <xref ref-type="bibr" rid="B10">Lobato-Vila and Pujade-Villar 2021</xref>); this species may represent a new genus distinct from other <tp:taxon-name><tp:taxon-name-part taxon-name-part-type="tribe">Synergini</tp:taxon-name-part></tp:taxon-name> (<xref ref-type="bibr" rid="B11">Lobato-Vila et al. 2022</xref>). As such, we consider the presence of <italic><tp:taxon-name><tp:taxon-name-part taxon-name-part-type="genus" reg="Saphonecrus">Saphonecrus</tp:taxon-name-part></tp:taxon-name></italic> in North America doubtful and have omitted <italic><tp:taxon-name><tp:taxon-name-part taxon-name-part-type="genus" reg="Saphonecrus">Saphonecrus</tp:taxon-name-part></tp:taxon-name></italic> from the above key. We have examined type material of <italic><tp:taxon-name><tp:taxon-name-part taxon-name-part-type="genus" reg="Saphonecrus">S.</tp:taxon-name-part><tp:taxon-name-part taxon-name-part-type="species" reg="favanus">favanus</tp:taxon-name-part></tp:taxon-name></italic> deposited in <named-content xmlns:xlink="http://www.w3.org/1999/xlink" content-type="dwc:institutional_code" xlink:title="United States National Museum of Natural History" xlink:href="http://grbio.org/institution/smithsonian-institution-national-museum-natural-history-0" xlink:type="simple">USNM</named-content> (specimen # <ext-link xmlns:xlink="http://www.w3.org/1999/xlink" xlink:href="https://mbd-db.osu.edu/hol/search_results?&amp;search_type=fast&amp;q=USNMENT960420" ext-link-type="uri" xlink:type="simple">USNMENT960420</ext-link> and three additional individuals) and found that in the key to genera, the specimens key to <italic><tp:taxon-name><tp:taxon-name-part taxon-name-part-type="genus" reg="Synergus">Synergus</tp:taxon-name-part></tp:taxon-name></italic>, bearing no strong distinction from this genus. The taxonomy of the tribe <tp:taxon-name><tp:taxon-name-part taxon-name-part-type="tribe">Synergini</tp:taxon-name-part></tp:taxon-name> as a whole is currently uncertain, and ongoing efforts to revise it will likely result in a stronger understanding of the North American fauna (<xref ref-type="bibr" rid="B11">Lobato-Vila et al. 2022</xref>).</p><sec sec-type="﻿North American species (Nastasi and Deans 2021)" id="SECID0EKJAK"><title>﻿North American species (Nastasi and Deans 2021):</title><p>1. <italic><tp:taxon-name><tp:taxon-name-part taxon-name-part-type="genus" reg="Synergus">Synergus</tp:taxon-name-part><tp:taxon-name-part taxon-name-part-type="species" reg="agrifoliae">agrifoliae</tp:taxon-name-part></tp:taxon-name></italic> Ashmead, 1896</p><p>2. <italic><tp:taxon-name><tp:taxon-name-part taxon-name-part-type="genus" reg="Synergus">Synergus</tp:taxon-name-part><tp:taxon-name-part taxon-name-part-type="species" reg="ashmeadi">ashmeadi</tp:taxon-name-part></tp:taxon-name></italic> Lobato-Vila &amp; Pujade-Villar, 2021</p><p>3. <italic><tp:taxon-name><tp:taxon-name-part taxon-name-part-type="genus" reg="Synergus">Synergus</tp:taxon-name-part><tp:taxon-name-part taxon-name-part-type="species" reg="aurofacies">aurofacies</tp:taxon-name-part></tp:taxon-name></italic> Lobato-Vila &amp; Pujade-Villar, 2020</p><p>4. <italic><tp:taxon-name><tp:taxon-name-part taxon-name-part-type="genus" reg="Synergus">Synergus</tp:taxon-name-part><tp:taxon-name-part taxon-name-part-type="species" reg="atra">atra</tp:taxon-name-part></tp:taxon-name></italic> Gillette, 1896</p><p>5. <italic><tp:taxon-name><tp:taxon-name-part taxon-name-part-type="genus" reg="Synergus">Synergus</tp:taxon-name-part><tp:taxon-name-part taxon-name-part-type="species" reg="atripennis">atripennis</tp:taxon-name-part></tp:taxon-name></italic> Ashmead, 1896</p><p>6. <italic><tp:taxon-name><tp:taxon-name-part taxon-name-part-type="genus" reg="Synergus">Synergus</tp:taxon-name-part><tp:taxon-name-part taxon-name-part-type="species" reg="atripes">atripes</tp:taxon-name-part></tp:taxon-name></italic> Gillette, 1896</p><p>7. <italic><tp:taxon-name><tp:taxon-name-part taxon-name-part-type="genus" reg="Synergus">Synergus</tp:taxon-name-part><tp:taxon-name-part taxon-name-part-type="species" reg="batatoides">batatoides</tp:taxon-name-part></tp:taxon-name></italic> Ashmead, 1885</p><p>8. <italic><tp:taxon-name><tp:taxon-name-part taxon-name-part-type="genus" reg="Synergus">Synergus</tp:taxon-name-part><tp:taxon-name-part taxon-name-part-type="species" reg="bellus">bellus</tp:taxon-name-part></tp:taxon-name></italic> McCracken &amp; Egbert, 1922</p><p>9. <italic><tp:taxon-name><tp:taxon-name-part taxon-name-part-type="genus" reg="Synergus">Synergus</tp:taxon-name-part><tp:taxon-name-part taxon-name-part-type="species" reg="beutenmulleri">beutenmulleri</tp:taxon-name-part></tp:taxon-name></italic> Lobato-Vila &amp; Pujade-Villar, 2021</p><p>10. <italic><tp:taxon-name><tp:taxon-name-part taxon-name-part-type="genus" reg="Synergus">Synergus</tp:taxon-name-part><tp:taxon-name-part taxon-name-part-type="species" reg="brevicornis">brevicornis</tp:taxon-name-part></tp:taxon-name></italic> Ashmead, 1896</p><p>11. <italic><tp:taxon-name><tp:taxon-name-part taxon-name-part-type="genus" reg="Synergus">Synergus</tp:taxon-name-part><tp:taxon-name-part taxon-name-part-type="species" reg="bicolor">bicolor</tp:taxon-name-part></tp:taxon-name></italic> Ashmead, 1885</p><p>12. <italic><tp:taxon-name><tp:taxon-name-part taxon-name-part-type="genus" reg="Synergus">Synergus</tp:taxon-name-part><tp:taxon-name-part taxon-name-part-type="species" reg="campanula">campanula</tp:taxon-name-part></tp:taxon-name></italic> Osten Sacken, 1865</p><p>13. <italic><tp:taxon-name><tp:taxon-name-part taxon-name-part-type="genus" reg="Synergus">Synergus</tp:taxon-name-part><tp:taxon-name-part taxon-name-part-type="species" reg="castanopsidis">castanopsidis</tp:taxon-name-part></tp:taxon-name></italic> (Beutenmüller, 1918)</p><p>14. <italic><tp:taxon-name><tp:taxon-name-part taxon-name-part-type="genus" reg="Synergus">Synergus</tp:taxon-name-part><tp:taxon-name-part taxon-name-part-type="species" reg="cibriani">cibriani</tp:taxon-name-part></tp:taxon-name></italic> Lobato-Vila &amp; Pujade-Villar, 2017</p><p>15. <italic><tp:taxon-name><tp:taxon-name-part taxon-name-part-type="genus" reg="Synergus">Synergus</tp:taxon-name-part><tp:taxon-name-part taxon-name-part-type="species" reg="citriformis">citriformis</tp:taxon-name-part></tp:taxon-name></italic> (Ashmead, 1885)</p><p>16. <italic><tp:taxon-name><tp:taxon-name-part taxon-name-part-type="genus" reg="Synergus">Synergus</tp:taxon-name-part><tp:taxon-name-part taxon-name-part-type="species" reg="compressus">compressus</tp:taxon-name-part></tp:taxon-name></italic> Lobato-Vila &amp; Pujade-Villar, 2021</p><p>17. <italic><tp:taxon-name><tp:taxon-name-part taxon-name-part-type="genus" reg="Synergus">Synergus</tp:taxon-name-part><tp:taxon-name-part taxon-name-part-type="species" reg="confertus">confertus</tp:taxon-name-part></tp:taxon-name></italic> McCracken &amp; Egbert, 1922</p><p>18. <italic><tp:taxon-name><tp:taxon-name-part taxon-name-part-type="genus" reg="Synergus">Synergus</tp:taxon-name-part><tp:taxon-name-part taxon-name-part-type="species" reg="coniferae">coniferae</tp:taxon-name-part></tp:taxon-name></italic> Ashmead, 1885</p><p>19. <italic><tp:taxon-name><tp:taxon-name-part taxon-name-part-type="genus" reg="Synergus">Synergus</tp:taxon-name-part><tp:taxon-name-part taxon-name-part-type="species" reg="digressus">digressus</tp:taxon-name-part></tp:taxon-name></italic> McCracken &amp; Egbert, 1922</p><p>20. <italic><tp:taxon-name><tp:taxon-name-part taxon-name-part-type="genus" reg="Synergus">Synergus</tp:taxon-name-part><tp:taxon-name-part taxon-name-part-type="species" reg="dimorphus">dimorphus</tp:taxon-name-part></tp:taxon-name></italic> Osten Sacken, 1865</p><p>21. <italic><tp:taxon-name><tp:taxon-name-part taxon-name-part-type="genus" reg="Synergus">Synergus</tp:taxon-name-part><tp:taxon-name-part taxon-name-part-type="species" reg="distinctus">distinctus</tp:taxon-name-part></tp:taxon-name></italic> McCracken &amp; Egbert, 1922</p><p>22. <italic><tp:taxon-name><tp:taxon-name-part taxon-name-part-type="genus" reg="Synergus">Synergus</tp:taxon-name-part><tp:taxon-name-part taxon-name-part-type="species" reg="diversicolor">diversicolor</tp:taxon-name-part></tp:taxon-name></italic> Lobato-Vila &amp; Pujade-Villar, 2021</p><p>23. <italic><tp:taxon-name><tp:taxon-name-part taxon-name-part-type="genus" reg="Synergus">Synergus</tp:taxon-name-part><tp:taxon-name-part taxon-name-part-type="species" reg="dorsalis">dorsalis</tp:taxon-name-part></tp:taxon-name></italic> (Provancher, 1888)</p><p>24. <italic><tp:taxon-name><tp:taxon-name-part taxon-name-part-type="genus" reg="Synergus">Synergus</tp:taxon-name-part><tp:taxon-name-part taxon-name-part-type="species" reg="duricorius">duricorius</tp:taxon-name-part></tp:taxon-name></italic> Gillette, 1896</p><p>25. <italic><tp:taxon-name><tp:taxon-name-part taxon-name-part-type="genus" reg="Synergus">Synergus</tp:taxon-name-part><tp:taxon-name-part taxon-name-part-type="species" reg="ebenus">ebenus</tp:taxon-name-part></tp:taxon-name></italic> Lobato-Vila &amp; Pujade-Villar, 2021</p><p>26. <italic><tp:taxon-name><tp:taxon-name-part taxon-name-part-type="genus" reg="Synergus">Synergus</tp:taxon-name-part><tp:taxon-name-part taxon-name-part-type="species" reg="equihuai">equihuai</tp:taxon-name-part></tp:taxon-name></italic> Pujade-Villar &amp; Lobato-Vila, 2016</p><p>27. <italic><tp:taxon-name><tp:taxon-name-part taxon-name-part-type="genus" reg="Synergus">Synergus</tp:taxon-name-part><tp:taxon-name-part taxon-name-part-type="species" reg="erinacei">erinacei</tp:taxon-name-part></tp:taxon-name></italic> Gillette, 1896</p><p>28. <italic><tp:taxon-name><tp:taxon-name-part taxon-name-part-type="genus" reg="Synergus">Synergus</tp:taxon-name-part><tp:taxon-name-part taxon-name-part-type="species" reg="estradae">estradae</tp:taxon-name-part></tp:taxon-name></italic> Pujade-Villar &amp; Lobato-Vila, 2016</p><p>29. <italic><tp:taxon-name><tp:taxon-name-part taxon-name-part-type="genus" reg="Synergus">Synergus</tp:taxon-name-part><tp:taxon-name-part taxon-name-part-type="species" reg="ficigerae">ficigerae</tp:taxon-name-part></tp:taxon-name></italic> Ashmead, 1885</p><p>30. <italic><tp:taxon-name><tp:taxon-name-part taxon-name-part-type="genus" reg="Synergus">Synergus</tp:taxon-name-part><tp:taxon-name-part taxon-name-part-type="species" reg="filicornis">filicornis</tp:taxon-name-part></tp:taxon-name></italic> Cameron, 1883</p><p>31. <italic><tp:taxon-name><tp:taxon-name-part taxon-name-part-type="genus" reg="Synergus">Synergus</tp:taxon-name-part><tp:taxon-name-part taxon-name-part-type="species" reg="flavens">flavens</tp:taxon-name-part></tp:taxon-name></italic> McCracken &amp; Egbert, 1922</p><p>32. <italic><tp:taxon-name><tp:taxon-name-part taxon-name-part-type="genus" reg="Synergus">Synergus</tp:taxon-name-part><tp:taxon-name-part taxon-name-part-type="species" reg="forcadellae">forcadellae</tp:taxon-name-part></tp:taxon-name></italic> Lobato-Vila &amp; Pujade-Villar, 2020</p><p>33. <italic><tp:taxon-name><tp:taxon-name-part taxon-name-part-type="genus" reg="Synergus">Synergus</tp:taxon-name-part><tp:taxon-name-part taxon-name-part-type="species" reg="gilletti">gilletti</tp:taxon-name-part></tp:taxon-name></italic> Pujade-Villar &amp; Lobato-Vila, 2017</p><p>34. <italic><tp:taxon-name><tp:taxon-name-part taxon-name-part-type="genus" reg="Synergus">Synergus</tp:taxon-name-part><tp:taxon-name-part taxon-name-part-type="species" reg="grahami">grahami</tp:taxon-name-part></tp:taxon-name></italic> Lobato-Vila &amp; Pujade-Villar, 2019</p><p>35. <italic><tp:taxon-name><tp:taxon-name-part taxon-name-part-type="genus" reg="Synergus">Synergus</tp:taxon-name-part><tp:taxon-name-part taxon-name-part-type="species" reg="incisus">incisus</tp:taxon-name-part></tp:taxon-name></italic> Gillette, 1896</p><p>36. <italic><tp:taxon-name><tp:taxon-name-part taxon-name-part-type="genus" reg="Synergus">Synergus</tp:taxon-name-part><tp:taxon-name-part taxon-name-part-type="species" reg="laeviventris">laeviventris</tp:taxon-name-part></tp:taxon-name></italic> (Osten Sacken, 1861)</p><p>37. <italic><tp:taxon-name><tp:taxon-name-part taxon-name-part-type="genus" reg="Synergus">Synergus</tp:taxon-name-part><tp:taxon-name-part taxon-name-part-type="species" reg="lignicola">lignicola</tp:taxon-name-part></tp:taxon-name></italic> (Osten Sacken, 1862)</p><p>38. <italic><tp:taxon-name><tp:taxon-name-part taxon-name-part-type="genus" reg="Synergus">Synergus</tp:taxon-name-part><tp:taxon-name-part taxon-name-part-type="species" reg="linnei">linnei</tp:taxon-name-part></tp:taxon-name></italic> Lobato-Vila &amp; Pujade-Villar, 2021</p><p>39. <italic><tp:taxon-name><tp:taxon-name-part taxon-name-part-type="genus" reg="Synergus">Synergus</tp:taxon-name-part><tp:taxon-name-part taxon-name-part-type="species" reg="longimalaris">longimalaris</tp:taxon-name-part></tp:taxon-name></italic> Pujade-Villar &amp; Lobato-Vila, 2017</p><p>40. <italic><tp:taxon-name><tp:taxon-name-part taxon-name-part-type="genus" reg="Synergus">Synergus</tp:taxon-name-part><tp:taxon-name-part taxon-name-part-type="species" reg="longiscapus">longiscapus</tp:taxon-name-part></tp:taxon-name></italic> Pujade-Villar &amp; Lobato-Vila, 2017</p><p>41. <italic><tp:taxon-name><tp:taxon-name-part taxon-name-part-type="genus" reg="Synergus">Synergus</tp:taxon-name-part><tp:taxon-name-part taxon-name-part-type="species" reg="macrackenae">macrackenae</tp:taxon-name-part></tp:taxon-name></italic> Lobato-Vila &amp; Pujade-Villar, 2021</p><p>42. <italic><tp:taxon-name><tp:taxon-name-part taxon-name-part-type="genus" reg="Synergus">Synergus</tp:taxon-name-part><tp:taxon-name-part taxon-name-part-type="species" reg="medullae">medullae</tp:taxon-name-part></tp:taxon-name></italic> Ashmead, 1885</p><p>43. <italic><tp:taxon-name><tp:taxon-name-part taxon-name-part-type="genus" reg="Synergus">Synergus</tp:taxon-name-part><tp:taxon-name-part taxon-name-part-type="species" reg="mendax">mendax</tp:taxon-name-part></tp:taxon-name></italic> Walsh, 1864</p><p>44. <italic><tp:taxon-name><tp:taxon-name-part taxon-name-part-type="genus" reg="Synergus">Synergus</tp:taxon-name-part><tp:taxon-name-part taxon-name-part-type="species" reg="mexicanus">mexicanus</tp:taxon-name-part></tp:taxon-name></italic> Gillette, 1896</p><p>45. <italic><tp:taxon-name><tp:taxon-name-part taxon-name-part-type="genus" reg="Synergus">Synergus</tp:taxon-name-part><tp:taxon-name-part taxon-name-part-type="species" reg="nigroornatus">nigroornatus</tp:taxon-name-part></tp:taxon-name></italic> McCracken &amp; Egbert, 1922</p><p>46. <italic><tp:taxon-name><tp:taxon-name-part taxon-name-part-type="genus" reg="Synergus">Synergus</tp:taxon-name-part><tp:taxon-name-part taxon-name-part-type="species" reg="oaxaquensis">oaxaquensis</tp:taxon-name-part></tp:taxon-name></italic> Lobato-Vila &amp; Pujade-Villar, 2021</p><p>47. <italic><tp:taxon-name><tp:taxon-name-part taxon-name-part-type="genus" reg="Synergus">Synergus</tp:taxon-name-part><tp:taxon-name-part taxon-name-part-type="species" reg="obtusilobae">obtusilobae</tp:taxon-name-part></tp:taxon-name></italic> (Ashmead, 1885)</p><p>48. <italic><tp:taxon-name><tp:taxon-name-part taxon-name-part-type="genus" reg="Synergus">Synergus</tp:taxon-name-part><tp:taxon-name-part taxon-name-part-type="species" reg="ochreus">ochreus</tp:taxon-name-part></tp:taxon-name></italic> Fullaway, 1911</p><p>49. <italic><tp:taxon-name><tp:taxon-name-part taxon-name-part-type="genus" reg="Synergus">Synergus</tp:taxon-name-part><tp:taxon-name-part taxon-name-part-type="species" reg="oneratus">oneratus</tp:taxon-name-part></tp:taxon-name></italic> (Harris, 1841)</p><p>50. <italic><tp:taxon-name><tp:taxon-name-part taxon-name-part-type="genus" reg="Synergus">Synergus</tp:taxon-name-part><tp:taxon-name-part taxon-name-part-type="species" reg="pacificus">pacificus</tp:taxon-name-part></tp:taxon-name></italic> McCracken &amp; Egbert, 1922</p><p>51. <italic><tp:taxon-name><tp:taxon-name-part taxon-name-part-type="genus" reg="Synergus">Synergus</tp:taxon-name-part><tp:taxon-name-part taxon-name-part-type="species" reg="personatus">personatus</tp:taxon-name-part></tp:taxon-name></italic> Lobato-Vila &amp; Pujade-Villar, 2021</p><p>52. <italic><tp:taxon-name><tp:taxon-name-part taxon-name-part-type="genus" reg="Synergus">Synergus</tp:taxon-name-part><tp:taxon-name-part taxon-name-part-type="species" reg="pomiformis">pomiformis</tp:taxon-name-part></tp:taxon-name></italic> Ashmead, 1885</p><p>53. <italic><tp:taxon-name><tp:taxon-name-part taxon-name-part-type="genus" reg="Synergus">Synergus</tp:taxon-name-part><tp:taxon-name-part taxon-name-part-type="species" reg="pseudofilicornis">pseudofilicornis</tp:taxon-name-part></tp:taxon-name></italic> Lobato-Vila &amp; Pujade-Villar, 2018</p><p>54. <italic><tp:taxon-name><tp:taxon-name-part taxon-name-part-type="genus" reg="Synergus">Synergus</tp:taxon-name-part><tp:taxon-name-part taxon-name-part-type="species" reg="punctatus">punctatus</tp:taxon-name-part></tp:taxon-name></italic> Gillette, 1896</p><p>55. <italic><tp:taxon-name><tp:taxon-name-part taxon-name-part-type="genus" reg="Synergus">Synergus</tp:taxon-name-part><tp:taxon-name-part taxon-name-part-type="species" reg="quercuslana">quercuslana</tp:taxon-name-part></tp:taxon-name></italic> (Fitch, 1859)</p><p>56. <italic><tp:taxon-name><tp:taxon-name-part taxon-name-part-type="genus" reg="Synergus">Synergus</tp:taxon-name-part><tp:taxon-name-part taxon-name-part-type="species" reg="reniformis">reniformis</tp:taxon-name-part></tp:taxon-name></italic> McCracken &amp; Egbert, 1922</p><p>57. <italic><tp:taxon-name><tp:taxon-name-part taxon-name-part-type="genus" reg="Synergus">Synergus</tp:taxon-name-part><tp:taxon-name-part taxon-name-part-type="species" reg="ruficephalus">ruficephalus</tp:taxon-name-part></tp:taxon-name></italic> Lobato-Vila &amp; Pujade-Villar, 2021</p><p>58. <italic><tp:taxon-name><tp:taxon-name-part taxon-name-part-type="genus" reg="Synergus">Synergus</tp:taxon-name-part><tp:taxon-name-part taxon-name-part-type="species" reg="rutulus">rutulus</tp:taxon-name-part></tp:taxon-name></italic> McCracken &amp; Egbert, 1922</p><p>59. <italic><tp:taxon-name><tp:taxon-name-part taxon-name-part-type="genus" reg="Synergus">Synergus</tp:taxon-name-part><tp:taxon-name-part taxon-name-part-type="species" reg="shorthousei">shorthousei</tp:taxon-name-part></tp:taxon-name></italic> Lobato-Vila &amp; Pujade-Villar, 2019</p><p>60. <italic><tp:taxon-name><tp:taxon-name-part taxon-name-part-type="genus" reg="Synergus">Synergus</tp:taxon-name-part><tp:taxon-name-part taxon-name-part-type="species" reg="stelluli">stelluli</tp:taxon-name-part></tp:taxon-name></italic> Burnett, 1976</p><p>61. <italic><tp:taxon-name><tp:taxon-name-part taxon-name-part-type="genus" reg="Synergus">Synergus</tp:taxon-name-part><tp:taxon-name-part taxon-name-part-type="species" reg="stratifrons">stratifrons</tp:taxon-name-part></tp:taxon-name></italic> Pujade-Villar &amp; Lobato-Vila, 2017</p><p>62. <italic><tp:taxon-name><tp:taxon-name-part taxon-name-part-type="genus" reg="Synergus">Synergus</tp:taxon-name-part><tp:taxon-name-part taxon-name-part-type="species" reg="succinipedis">succinipedis</tp:taxon-name-part></tp:taxon-name></italic> (Ashmead, 1885)</p><p>63. <italic><tp:taxon-name><tp:taxon-name-part taxon-name-part-type="genus" reg="Synergus">Synergus</tp:taxon-name-part><tp:taxon-name-part taxon-name-part-type="species" reg="tenebrosus">tenebrosus</tp:taxon-name-part></tp:taxon-name></italic> Lobato-Vila &amp; Pujade-Villar, 2019</p><p>64. <italic><tp:taxon-name><tp:taxon-name-part taxon-name-part-type="genus" reg="Synergus">Synergus</tp:taxon-name-part><tp:taxon-name-part taxon-name-part-type="species" reg="villosus">villosus</tp:taxon-name-part></tp:taxon-name></italic> Gillette, 1891</p><p>65. <italic><tp:taxon-name><tp:taxon-name-part taxon-name-part-type="genus" reg="Synergus">Synergus</tp:taxon-name-part><tp:taxon-name-part taxon-name-part-type="species" reg="virentis">virentis</tp:taxon-name-part></tp:taxon-name></italic> (Ashmead, 1885)</p><p>66. <italic><tp:taxon-name><tp:taxon-name-part taxon-name-part-type="genus" reg="Synergus">Synergus</tp:taxon-name-part><tp:taxon-name-part taxon-name-part-type="species" reg="walshii">walshii</tp:taxon-name-part></tp:taxon-name></italic> Gillette, 1896</p><p>67. <italic><tp:taxon-name><tp:taxon-name-part taxon-name-part-type="genus" reg="Synergus">Synergus</tp:taxon-name-part><tp:taxon-name-part taxon-name-part-type="species" reg="weldi">weldi</tp:taxon-name-part></tp:taxon-name></italic> Lobato-Vila &amp; Pujade-Villar, 2021</p></sec></tp:treatment-sec><ref-list><ref id="B20"><mixed-citation xmlns:xlink="http://www.w3.org/1999/xlink" xlink:type="simple"><person-group><name name-style="western"><surname>Pujade-Villar</surname><given-names>J</given-names></name><name name-style="western"><surname>Serrano-Muñoz</surname><given-names>M</given-names></name><name name-style="western"><surname>Villecas-Guzmán</surname><given-names>GA</given-names></name><name name-style="western"><surname>Roca-Cusachs</surname><given-names>M</given-names></name></person-group> (<year>2015</year>) <article-title><italic><tp:taxon-name><tp:taxon-name-part taxon-name-part-type="genus">Synergus</tp:taxon-name-part><tp:taxon-name-part taxon-name-part-type="species">mexicanus</tp:taxon-name-part></tp:taxon-name></italic> Gillette, 1896: a species that increases the generic conflict (Hym., <tp:taxon-name><tp:taxon-name-part taxon-name-part-type="family">Cynipidae</tp:taxon-name-part></tp:taxon-name>: <tp:taxon-name><tp:taxon-name-part taxon-name-part-type="tribe">Synergini</tp:taxon-name-part></tp:taxon-name>).</article-title><source>Bulletí de la Institució Catalana d’Història Natural</source><volume>79</volume>: <fpage>145</fpage>–<lpage>148</lpage>.</mixed-citation></ref><ref id="B15"><mixed-citation xmlns:xlink="http://www.w3.org/1999/xlink" xlink:type="simple"><person-group><name name-style="western"><surname>Nastasi</surname><given-names>LF</given-names></name><name name-style="western"><surname>Deans</surname><given-names>AR</given-names></name></person-group> (<year>2021</year>) Catalogue of rose gall, herb gall, and inquiline gall wasps (<tp:taxon-name><tp:taxon-name-part taxon-name-part-type="order">Hymenoptera</tp:taxon-name-part></tp:taxon-name>: <tp:taxon-name><tp:taxon-name-part taxon-name-part-type="family">Cynipidae</tp:taxon-name-part></tp:taxon-name>) of the United States, Canada and Mexico. Biodiversity Data Journal 9: e68558. <ext-link xlink:href="10.3897/BDJ.9.e68558" ext-link-type="doi" xlink:type="simple">https://doi.org/10.3897/BDJ.9.e68558</ext-link></mixed-citation></ref><ref id="B4"><mixed-citation xmlns:xlink="http://www.w3.org/1999/xlink" xlink:type="simple"><person-group><name name-style="western"><surname>Buffington</surname><given-names>ML</given-names></name><name name-style="western"><surname>Forshage</surname><given-names>M</given-names></name><name name-style="western"><surname>Liljeblad</surname><given-names>J</given-names></name><name name-style="western"><surname>Tang</surname><given-names>CT</given-names></name><name name-style="western"><surname>van Noort</surname><given-names>S</given-names></name></person-group> (<year>2020</year>) <article-title>World <tp:taxon-name><tp:taxon-name-part taxon-name-part-type="superfamily">Cynipoidea</tp:taxon-name-part></tp:taxon-name> (<tp:taxon-name><tp:taxon-name-part taxon-name-part-type="order">Hymenoptera</tp:taxon-name-part></tp:taxon-name>): A key to higher-level groups.</article-title><source>Insect Systematics and Diversity</source><volume>4</volume>(<issue>4</issue>): <fpage>1</fpage>. <ext-link xlink:href="10.1093/isd/ixaa003" ext-link-type="doi" xlink:type="simple">https://doi.org/10.1093/isd/ixaa003</ext-link></mixed-citation></ref><ref id="B24"><mixed-citation xmlns:xlink="http://www.w3.org/1999/xlink" xlink:type="simple"><person-group><name name-style="western"><surname>Ward</surname><given-names>AK</given-names></name><name name-style="western"><surname>Busbee</surname><given-names>RW</given-names></name><name name-style="western"><surname>Chen</surname><given-names>RA</given-names></name><name name-style="western"><surname>Davis</surname><given-names>CK</given-names></name><name name-style="western"><surname>Driscoe</surname><given-names>AL</given-names></name><name name-style="western"><surname>Egan</surname><given-names>SP</given-names></name><name name-style="western"><surname>Goldberg</surname><given-names>BAR</given-names></name><name name-style="western"><surname>Hood</surname><given-names>GR</given-names></name><name name-style="western"><surname>Jones</surname><given-names>DG</given-names></name><name name-style="western"><surname>Kranz</surname><given-names>AJ</given-names></name><name name-style="western"><surname>Meadely-Dunphy</surname><given-names>SA</given-names></name><name name-style="western"><surname>Milks</surname><given-names>AK</given-names></name><name name-style="western"><surname>Ott</surname><given-names>JR</given-names></name><name name-style="western"><surname>Prior</surname><given-names>KM</given-names></name><name name-style="western"><surname>Shiekh</surname><given-names>SI</given-names></name><name name-style="western"><surname>Shzu</surname><given-names>S</given-names></name><name name-style="western"><surname>Weinersmith</surname><given-names>KL</given-names></name><name name-style="western"><surname>Zhang</surname><given-names>L</given-names></name><name name-style="western"><surname>Zhang</surname><given-names>YM</given-names></name><name name-style="western"><surname>Forbes</surname><given-names>AA</given-names></name></person-group> (<year>2022</year>) The arthropod associates of 155 North American cynipid oak galls. Zoological Studies (Taipei, Taiwan) 61: e57. <ext-link xlink:href="10.1101/2022.04.26.489445" ext-link-type="doi" xlink:type="simple">https://doi.org/10.1101/2022.04.26.489445</ext-link></mixed-citation></ref><ref id="B19"><mixed-citation xmlns:xlink="http://www.w3.org/1999/xlink" xlink:type="simple"><person-group><name name-style="western"><surname>Pénzes</surname><given-names>Z</given-names></name><name name-style="western"><surname>Tang</surname><given-names>CT</given-names></name><name name-style="western"><surname>Bihari</surname><given-names>P</given-names></name><name name-style="western"><surname>Bozsó</surname><given-names>M</given-names></name><name name-style="western"><surname>Schwéger</surname><given-names>S</given-names></name><name name-style="western"><surname>Melika</surname><given-names>G</given-names></name></person-group> (<year>2012</year>) <article-title>Oak associated inquilines (<tp:taxon-name><tp:taxon-name-part taxon-name-part-type="order">Hymenoptera</tp:taxon-name-part></tp:taxon-name>, <tp:taxon-name><tp:taxon-name-part taxon-name-part-type="family">Cynipidae</tp:taxon-name-part></tp:taxon-name>, <tp:taxon-name><tp:taxon-name-part taxon-name-part-type="tribe">Synergini</tp:taxon-name-part></tp:taxon-name>).</article-title><source>TISCIA monograph series</source><volume>11</volume>: <fpage>1</fpage>–<lpage>76</lpage>.</mixed-citation></ref><ref id="B10"><mixed-citation xmlns:xlink="http://www.w3.org/1999/xlink" xlink:type="simple"><person-group><name name-style="western"><surname>Lobato-Vila</surname><given-names>I</given-names></name><name name-style="western"><surname>Pujade-Villar</surname><given-names>J</given-names></name></person-group> (<year>2021</year>) <article-title>The genus <italic><tp:taxon-name><tp:taxon-name-part taxon-name-part-type="genus">Synergus</tp:taxon-name-part></tp:taxon-name></italic> Hartig (<tp:taxon-name><tp:taxon-name-part taxon-name-part-type="order">Hymenoptera</tp:taxon-name-part></tp:taxon-name>: <tp:taxon-name><tp:taxon-name-part taxon-name-part-type="family">Cynipidae</tp:taxon-name-part></tp:taxon-name>: <tp:taxon-name><tp:taxon-name-part taxon-name-part-type="tribe">Synergini</tp:taxon-name-part></tp:taxon-name>) in the New World: a complete taxonomic revision with a key to species.</article-title><source>Zootaxa</source><volume>4906</volume>(<issue>1</issue>): <fpage>1</fpage>–<lpage>121</lpage>. <ext-link xlink:href="10.11646/zootaxa.4906.1.1" ext-link-type="doi" xlink:type="simple">https://doi.org/10.11646/zootaxa.4906.1.1</ext-link></mixed-citation></ref><ref id="B11"><mixed-citation xmlns:xlink="http://www.w3.org/1999/xlink" xlink:type="simple"><person-group><name name-style="western"><surname>Lobato-Vila</surname><given-names>I</given-names></name><name name-style="western"><surname>Bae</surname><given-names>J</given-names></name><name name-style="western"><surname>Roca-Cusachs</surname><given-names>M</given-names></name><name name-style="western"><surname>Kang</surname><given-names>M</given-names></name><name name-style="western"><surname>Jung</surname><given-names>S</given-names></name><name name-style="western"><surname>Melika</surname><given-names>G</given-names></name><name name-style="western"><surname>Pénzes</surname><given-names>Z</given-names></name><name name-style="western"><surname>Pujade-Villar</surname><given-names>J</given-names></name></person-group> (<year>2022</year>) <article-title>Global phylogeny of the inquilinous gall wasp tribe <tp:taxon-name><tp:taxon-name-part taxon-name-part-type="tribe">Synergini</tp:taxon-name-part></tp:taxon-name> (<tp:taxon-name><tp:taxon-name-part taxon-name-part-type="order">Hymenoptera</tp:taxon-name-part></tp:taxon-name>: <tp:taxon-name><tp:taxon-name-part taxon-name-part-type="superfamily">Cynipoidea</tp:taxon-name-part></tp:taxon-name>: <tp:taxon-name><tp:taxon-name-part taxon-name-part-type="family">Cynipidae</tp:taxon-name-part></tp:taxon-name>): first insights and establishment of a new cynipid tribe.</article-title><source>Zoological Journal of the Linnean Society</source><volume>195</volume>(<issue>4</issue>): <fpage>1338</fpage>–<lpage>1354</lpage>. <ext-link xlink:href="10.1093/zoolinnean/zlab085" ext-link-type="doi" xlink:type="simple">https://doi.org/10.1093/zoolinnean/zlab085</ext-link></mixed-citation></ref><ref id="B18"><mixed-citation xmlns:xlink="http://www.w3.org/1999/xlink" xlink:type="simple"><person-group><name name-style="western"><surname>Pénzes</surname><given-names>Z</given-names></name><name name-style="western"><surname>Melika</surname><given-names>G</given-names></name><name name-style="western"><surname>Bozsóki</surname><given-names>Z</given-names></name><name name-style="western"><surname>Bihari</surname><given-names>P</given-names></name><name name-style="western"><surname>Mikó</surname><given-names>I</given-names></name><name name-style="western"><surname>Tavakoli</surname><given-names>M</given-names></name><name name-style="western"><surname>Pujade-Villar</surname><given-names>J</given-names></name><name name-style="western"><surname>Fehér</surname><given-names>B</given-names></name><name name-style="western"><surname>Fülöp</surname><given-names>D</given-names></name><name name-style="western"><surname>Szabó</surname><given-names>K</given-names></name><name name-style="western"><surname>Bozsó</surname><given-names>M</given-names></name><name name-style="western"><surname>Sipos</surname><given-names>B</given-names></name><name name-style="western"><surname>Somogyi</surname><given-names>K</given-names></name><name name-style="western"><surname>Stone</surname><given-names>GN</given-names></name></person-group> (<year>2009</year>) <article-title>Systematic re-appraisal of the gall-usurping wasp genus <italic><tp:taxon-name><tp:taxon-name-part taxon-name-part-type="genus">Synophrus</tp:taxon-name-part></tp:taxon-name></italic> Hartig, 1843 (<tp:taxon-name><tp:taxon-name-part taxon-name-part-type="order">Hymenoptera</tp:taxon-name-part></tp:taxon-name>: <tp:taxon-name><tp:taxon-name-part taxon-name-part-type="family">Cynipidae</tp:taxon-name-part></tp:taxon-name>: <tp:taxon-name><tp:taxon-name-part taxon-name-part-type="tribe">Synergini</tp:taxon-name-part></tp:taxon-name>).</article-title><source>Systematic Entomology</source><volume>34</volume>(<issue>4</issue>): <fpage>688</fpage>–<lpage>711</lpage>. <ext-link xlink:href="10.1111/j.1365-3113.2009.00482.x" ext-link-type="doi" xlink:type="simple">https://doi.org/10.1111/j.1365-3113.2009.00482.x</ext-link></mixed-citation></ref></ref-list></tp:taxon-treatment>
